# Supplementary material for: Deep ancestry of mammalian X chromosome revealed by comparison with the basal tetrapod Xenopus tropicalis
Source: BMC Genomics. 2012 Jul 16;13:315. doi: 10.1186/1471-2164-13-315 (PMC3472169; doi:10.1186/1471-2164-13-315)
Supplement: Additional file 1 — Human X-borne genes and their X. tropicalis orthologs. Table lists genes from Homo sapiens Genome Build 37.1 [36] and their X. tropicalis orthologs obtained from Ensembl [37] and Xenbase [38] databases. Human tandemly-arrayed genes are highlighted in yellow, X. tropicalis orthologs on chromosome 2 are highlighted in blue, X. tropicalis orthologs on chromosome 8 are highlighted in green, X. tropicalis orthologs in other chromosomes are highlighted in red, and the border gene between XCR and XAR is highlighted in grey. [file 1471-2164-13-315-S1.xlsx]

## Sheet: ncbimapBuild_36.3_X_genes_0K
			Homo sapiens Genome Build 37.1	bez pseudogenů, microRNA, snoRNA, tRNA
#start	Symbol		Description						chick			zebrafinch
192991	PLCXD1	+	phosphatidylinositol-specific phospholipase C, X domain containing 1	ENSG00000182378	ENSXETG00000004126	LG6	253	892943	ENSGALG00000016721	1	134185341	ENSTGUG00000010637	1	33731505
221426	GTPBP6	-	GTP binding protein 6 (putative)	ENSG00000178605	ENSXETG00000004125	LG6	253	881758	ENSGALG00000016717	1	134174345	ENSTGUG00000010642	1	33742207
294970	PPP2R3B	-	protein phosphatase 2 (formerly 2A), regulatory subunit B'', beta	ENSG00000167393	ENSXETG00000004122	LG6	253	785157	ENSGALG00000016702	1	134064523	ENSTGUG00000010681	1	33820549
585079	SHOX	+	short stature homeobox	ENSG00000185960	ENSXETG00000016879	LG6	253	479434	ENSGALG00000016698	1	133843672	ENSTGUG00000010688	1	34090397
1314869	CRLF2	-	cytokine receptor-like factor 2	ENSG00000205755	NM_001087131		1336		ENSGALG00000016696	1	133391827	ENSTGUG00000010698	1	34532108
1387701	CSF2RA	+	colony stimulating factor 2 receptor, alpha, low-affinity (granulocyte-macrophage)	ENSG00000198223
1455509	IL3RA	+	interleukin 3 receptor, alpha (low affinity)	ENSG00000185291
1505045	SLC25A6	-	solute carrier family 25 (mitochondrial carrier; adenine nucleotide translocator), member 6	ENSG00000169100	ENSXETG00000026858		364	26.555	ENSGALG00000016691	1	133256379	ENSTGUG00000010711	1	34657527
1522032	ASMTL	-	acetylserotonin O-methyltransferase-like	ENSG00000169093	ENSXETG00000015382	LG6	64	2980680	ENSGALG00000016689	1	133224403	ENSTGUG00000010718	1	34655769
1581465	P2RY8	-	purinergic receptor P2Y, G-protein coupled, 8	ENSG00000182162	ENSXETG00000024707	LG6	64	3011957	ENSGALG00000016687	1	133187192	ENSTGUG00000010727	1	34704646
1710486	SFRS17A	+	splicing factor, arginine/serine-rich 17A	ENSG00000197976	NM_001134815	LG6	64	2553089	ENSGALG00000016686	1	133141898	ENSTGUG00000010729	1	34766611
1714348	ASMT	+	acetylserotonin O-methyltransferase	ENSG00000196433	ENSXETG00000015388	LG6	64	3100441	ENSGALG00000016685	1	133127530	ENSTGUG00000010733	1	34780048
2137547	DHRSX	-	dehydrogenase/reductase (SDR family) X-linked	ENSG00000169084	ENSXETG00000015389	LG6	64	3199509	ENSGALG00000016681	1	132779440	ENSTGUG00000010744	1	34978248
2404455	ZBED1	-	zinc finger, BED-type containing 1	ENSG00000214717	ENSXETG00000015392	LG6	64	3300280
2609228	CD99	+	CD99 molecule	ENSG00000002586	CT025393	LG6	695	432323	ENSGALG00000024488	1	132659593
2670093	XG	+	Xg blood group	ENSG00000124343					ENSGALG00000016656	1	132633059	ENSTGUG00000010751	1	35268194
2746863	GYG2	+	glycogenin 2	ENSG00000056998	ENSXETG00000005003	LG6	695	412435	ENSGALG00000016655	1	132614081	ENSTGUG00000010753	1	35295351
2822011	ARSD	-	arylsulfatase D	ENSG00000006756	ENSXETG00000006221	LG6	135	568.709	ENSGALG00000016654	1	132589880
2862673	ARSE	-	arylsulfatase E (chondrodysplasia punctata 1)	ENSG00000157399	ENSXETG00000005002	LG6	695	393556	ENSGALG00000016648	1	132570993
2924654	ARSH	+	arylsulfatase family, member H	ENSG00000205667	ENSXETG00000005002	LG6	695	393556
2984853	ARSF	+	arylsulfatase F	ENSG00000062096	ENSXETT00000013665	LG6	135	568709
3226606	MXRA5	-	matrix-remodelling associated 5	ENSG00000101825	ENSXETG00000005001	LG6	695	276573	ENSGALG00000016635	1	132390251	ENSTGUG00000008632	1	23355019
3522411	PRKX	-	protein kinase, X-linked	ENSG00000183943	ENSXETG00000005000	LG6	695	9386	ENSGALG00000016629	1	132169076	ENSTGUG00000008608	1	23169398
5808083	NLGN4X	-	neuroligin 4, X-linked	ENSG00000146938	ENSXETG00000021425		643	272524	ENSGALG00000016628	1	130904688	ENSTGUG00000008580	1	21909673
6451659	VCX3A	-	variable charge, X-linked 3A	ENSG00000169059
6966961	HDHD1A	-	haloacid dehalogenase-like hydrolase domain containing 1A	ENSG00000130021	ENSXETG00000008168	LG6	430	749163	ENSGALG00000016623	1	130458589	ENSTGUG00000008577	1	21446677
7137472	STS	+	steroid sulfatase (microsomal), isozyme S	ENSG00000101846	ENSXETG00000008165	LG6	430	586738	ENSGALG00000016622	1	130349786	ENSTGUG00000008560	1	21336777
7810303	VCX	+	variable charge, X-linked	ENSG00000182583
7866804	PNPLA4	-	patatin-like phospholipase domain containing 4	ENSG00000006757	ENSXETG00000008164	LG6	430	395676	ENSGALG00000016618	1	130120480	ENSTGUG00000008554	1	21135919
8137985	VCX2	-	variable charge, X-linked 2	ENSG00000177504
8432871	VCX3B	+	variable charge, X-linked 3B	ENSG00000205642
8496915	KAL1	-	Kallmann syndrome 1 sequence	ENSG00000011201	ENSXETG00000022299	LG6	430	22887	ENSGALG00000016616	1	129616328	ENSTGUG00000008536	1	20694697
8758836	FAM9A	-	family with sequence similarity 9, member A (testis specific)	ENSG00000183304
8993036	FAM9B	-	family with sequence similarity 9, member B (testis specific)	ENSG00000177138
9431335	TBL1X	+	transducin (beta)-like 1X-linked	ENSG00000101849	ENSXETG00000015786	LG6	35	3277532	ENSGALG00000013366	1	129005342	ENSTGUG00000008500	1	20184079
9693454	GPR143	-	G protein-coupled receptor 143	ENSG00000101850	ENSXETG00000015784	LG6	35	3249644	ENSGALG00000016615	1	128971234	ENSTGUG00000008489	1	20136404
9754496	SHROOM2	+	shroom family member 2	ENSG00000146950	NM_001078710	LG6	35	3120835	ENSGALG00000016614	1	128801745	ENSTGUG00000008467	1	19986240
9983795	WWC3	+	WWC family member 3	ENSG00000047644	ENSXETG00000015746	LG6	35	2952034	ENSGALG00000016611	1	128605693	ENSTGUG00000008439	1	19835249
10124985	CLCN4	+	chloride channel 4	ENSG00000073464	ENSXETG00000015727	LG6	35	2913262	ENSGALG00000016607	1	128567209	ENSTGUG00000008365	1	19790989
10413596	MID1	-	midline 1 (Opitz/BBB syndrome)	ENSG00000101871	ENSXETG00000015715	LG6	35	2763128	ENSGALG00000016603	1	128309856	ENSTGUG00000008325	1	19577555
11129415	HCCS	+	holocytochrome c synthase (cytochrome c heme-lyase)	ENSG00000004961	ENSXETG00000018924	LG4	70	152360	ENSGALG00000005571	8	14021789	ENSTGUG00000005585	8	9677254
11155663	ARHGAP6	-	Rho GTPase activating protein 6	ENSG00000047648	ENSXETG00000005342	LG6	71	1498673	ENSGALG00000016602	1	127753491	ENSTGUG00000008308	1	19227338
11311533	AMELX	+	amelogenin (amelogenesis imperfecta 1, X-linked)	ENSG00000125363	ENSXETG00000005343	LG6	71	1463891
11776278	MSL3L1	+	male-specific lethal 3-like 1 (Drosophila)	ENSG00000005302	ENSXETG00000007544		8511	17783	ENSGALG00000016598	1	127454962	ENSTGUG00000008286	1	18871103
12156585	FRMPD4	+	FERM and PDZ domain containing 4	ENSG00000169933	ENSXETG00000005344	LG6	71	969461	ENSGALG00000016594	1	126933607	ENSTGUG00000008266	1	18426995
12809493	PRPS2	+	phosphoribosyl pyrophosphate synthetase 2	ENSG00000101911	ENSXETG00000005345	LG6	71	906065	ENSGALG00000016592	1	126836913	ENSTGUG00000008257	1	18358742
12885202	TLR7	+	toll-like receptor 7	ENSG00000196664					ENSGALG00000016590	1	126823952	ENSTGUG00000008250	1	18331487
12924758	TLR8	+	toll-like receptor 8	ENSG00000101916	ENSXETG00000005346	LG6	71	848094
12993226	TMSB4X	+	thymosin, beta 4, X-linked	ENSG00000205542	ENSXETG00000005347	LG6	71	812279				ENSTGUG0000000824	1	18273960
13053737	FAM9C	-	family with sequence similarity 9, member C	ENSG00000187268
13336766	ATXN3L	-	ataxin 3-like	ENSG00000123594	ENSXETG00000010288	LG8	49	2826421	ENSGALG00000010766	5	47024941	ENSTGUG00000012565	5	45422575
13587741	EGFL6	+	EGF-like-domain, multiple 6	ENSG00000198759	ENSXETG00000013340	LG6	71	612602	ENSGALG00000016584	1	126433335	ENSTGUG00000008230	1	17923016
13671307	TCEANC	+	transcription elongation factor A (SII) N-terminal and central domain containing	ENSG00000176896	ENSXETG00000013343	LG6	71	590073	ENSGALG00000016581	1	126408698	ENSTGUG00000008228	1	17901409
13707341	RAB9A	+	RAB9A, member RAS oncogene family	ENSG00000123595	ENSXETG00000013345	LG6	71	574754	ENSGALG00000016579	1	126395771	ENSTGUG00000008222	1	17886048
13730361	TRAPPC2	-	trafficking protein particle complex 2	ENSG00000196459	ENSXETG00000027080	LG6	71	560346	ENSGALG00000016578	1	126388987	ENSTGUG00000008218	1	17877165
13752832	OFD1	+	oral-facial-digital syndrome 1	ENSG00000046651	ENSXETG00000013346	LG6	71	543498	ENSGALG00000016576	1	126359200	ENSTGUG00000008193	1	17847738
13789062	GPM6B	-	glycoprotein M6B	ENSG00000046653	ENSXETG00000013347	LG6	71	496745	ENSGALG00000016575	1	126252299	ENSTGUG00000008166	1	17812158
14024845	GEMIN8	-	gem (nuclear organelle) associated protein 8	ENSG00000046647	ENSXETG00000013349	LG6	71	401510	ENSGALG00000016574	1	126207634	ENSTGUG00000008162	1	17700218
14547420	GLRA2	+	glycine receptor, alpha 2	ENSG00000101958	ENSXETG00000011875	LG6	533	692093	ENSGALG00000016571	1	125818242	ENSTGUG00000008149	1	17321879
14861529	FANCB	-	Fanconi anemia, complementation group B	ENSG00000181544	ENSXETG00000017011	LG6	80	1,071,259	ENSGALG00000016569	1	125770081	ENSTGUG00000008144	1	17270603
14891563	MOSPD2	+	motile sperm domain containing 2	ENSG00000130150	ENSXETG00000009990		504	770498	ENSGALG00000016568	1	125735611	ENSTGUG00000008126	1	17238794
15262109	ASB9	-	ankyrin repeat and SOCS box-containing 9	ENSG00000102048	ENSXETG00000008522	LG6	1025	57358	ENSGALG00000016563	1	125552594	ENSTGUG00000008117	1	17041998
15301627	ASB11	-	ankyrin repeat and SOCS box-containing 11	ENSG00000165192	e_gw1.1025.1.1	LG6	1025	87994	ENSGALG00000016562	1	125529151	ENSTGUG00000008102	1	17012416
15337578	PIGA	-	phosphatidylinositol glycan anchor biosynthesis, class A (paroxysmal nocturnal hemoglobinuria)	ENSG00000165195	ENSXETG00000008525	LG6	1025	103720	ENSGALG00000016559	1	125514501	ENSTGUG00000008098	1	16997746
15363718	FIGF	-	c-fos induced growth factor (vascular endothelial growth factor D)	ENSG00000165197	ENSXETG00000007499	LG6	1025	195997	ENSGALG00000016558	1	125472478	ENSTGUG00000008080	1	16956279
15402921	PIR	-	pirin (iron-binding nuclear protein)	ENSG00000087842	ENSXETG00000022439	LG6	354	3662
15518900	BMX	+	BMX non-receptor tyrosine kinase	ENSG00000102010					ENSGALG00000016557	1	125390277
15579156	ACE2	-	angiotensin I converting enzyme (peptidyl-dipeptidase A) 2	ENSG00000130234	ENSXETG00000022452	LG6	354	38964	ENSGALG00000016554	1	125364331	ENSTGUG00000007990	1	16817900
15645451	TMEM27	-	transmembrane protein 27	ENSG00000147003	ENSXETG00000022466	LG6	354	109454	ENSGALG00000016553	1	125330954	ENSTGUG00000007974	1	16785214
15756412	CA5B	+	carbonic anhydrase VB, mitochondrial	ENSG00000169239	ENSXETG00000016594	LG4	188	937153	ENSGALG00000005855	11	19964805	ENSTGUG00000007678	11	10786320
15808574	ZRSR2	+	zinc finger (CCCH type), RNA-binding motif and serine/arginine rich 2	ENSG00000169249	BC156008	LG6	354	151723	ENSGALG00000016552	1	125314815	ENSTGUG00000007964	1	16760512
15843929	AP1S2	-	adaptor-related protein complex 1, sigma 2 subunit	ENSG00000182287	ENSXETG00000022468	LG6	354	183949	ENSGALG00000016551	1	125276190	ENSTGUG00000007944	1	16724833
16141424	GRPR	+	gastrin-releasing peptide receptor	ENSG00000126010	NM_001079208	LG6	354	308827	ENSGALG00000016550	1	125139798	ENSTGUG00000007931	1	16586022
16183779	MAGEB17	+	melanoma antigen family B, 17	ENSG00000182798
16606123	CTPS2	-	CTP synthase II	ENSG00000047230	ENSXETG00000022479	LG6	354	513689	ENSGALG00000016549	1	124901293	ENSTGUG00000007883	1	16346568
16668281	S100G	+	S100 calcium binding protein G	ENSG00000169906	CR760133		1114	161884
16737755	SYAP1	+	synapse associated protein 1, SAP47 homolog (Drosophila)	ENSG00000169895	ENSXETG00000008966	LG6	72	12801	ENSGALG00000016548	1	124882275	ENSTGUG00000007873	1	16325736
16804560	CXorf15	+	chromosome X open reading frame 15	ENSG00000086712	ENSXETG00000001109	LG6	92	2916364	ENSGALG00000016547	1	124857482	ENSTGUG00000007846	1	16291867
16862773	RBBP7	-	retinoblastoma binding protein 7	ENSG00000102054	ENSXETG00000026983	LG6	92	2898884	ENSGALG00000016546	1	124845745	ENSTGUG00000007826	1	16269877
16964814	REPS2	+	RALBP1 associated Eps domain containing 2	ENSG00000169891	ENSXETG00000001110	LG6	92	2783517	ENSGALG00000016545	1	124723087	ENSTGUG00000007806	1	16142184
17393543	NHS	+	Nance-Horan syndrome (congenital cataracts and dental anomalies)	ENSG00000188158	ENSXETG00000001112	LG6	92	2623813	ENSGALG00000016543	1	124403729	ENSTGUG00000007798	1	15776803
17755592	SCML1	+	sex comb on midleg-like 1 (Drosophila)	ENSG00000047634	NM_001079134	LG6	92	2415488
17818169	RAI2	-	retinoic acid induced 2	ENSG00000131831	ENSXETG00000001114	LG6	92	2486892	ENSGALG00000016538	1	124197224	ENSTGUG00000007794	1	15559901
18181051	BEND2	-	BEN domain containing 2	ENSG00000177324					ENSGALG00000016541	1	124345659	ENSTGUG00000007795	1	15736938
18257433	SCML2	-	sex comb on midleg-like 2 (Drosophila)	ENSG00000102098	ENSXETG00000001116	LG6	92	2447773	ENSGALG00000016537	1	124116819	ENSTGUG00000007781	1	15501404
18443725	CDKL5	+	cyclin-dependent kinase-like 5	ENSG00000008086	ENSXETG00000021807	LG6	64	867623	ENSGALG00000016529	1	123970547	ENSTGUG00000007769	1	15303549
18657808	RS1	-	retinoschisis (X-linked, juvenile) 1	ENSG00000102104	ENSXETG00000010360	LG6	64	730209	ENSGALG00000016523	1	123936045	ENSTGUG00000007765	1	15288297
18709045	PPEF1	+	protein phosphatase, EF-hand calcium binding domain 1	ENSG00000086717	ENSXETG00000006754	LG6	184	1186333	ENSGALG00000016522	1	123905362	ENSTGUG00000007736	1	15231944
18910416	PHKA2	-	phosphorylase kinase, alpha 2 (liver)	ENSG00000044446	ENSXETG00000006756	LG6	184	1291323	ENSGALG00000016518	1	123866428	ENSTGUG00000007695	1	15176373
19007425	GPR64	-	G protein-coupled receptor 64	ENSG00000173698	e_gw1.184.106.1	LG6	184	1352988	ENSGALG00000016511	1	123849941	ENSTGUG00000007677	1	15156856
19362011	PDHA1	+	pyruvate dehydrogenase (lipoamide) alpha 1	ENSG00000131828	ENSXETG00000006212	LG6	135	531516	ENSGALG00000016430	1	123735124	ENSTGUG00000007653	1	15040033
19378174	MAP3K15	-	mitogen-activated protein kinase kinase kinase 15	ENSG00000180815	ENSXETG00000006210	LG6	135	446481	ENSGALG00000016426	1	123661517	ENSTGUG00000007599	1	14981801
19552083	SH3KBP1	-	SH3-domain kinase binding protein 1	ENSG00000147010	ENSXETG00000006205	LG6	135	284611	ENSGALG00000016420	1	123425184	ENSTGUG00000007550	1	14749143
19934118	CXorf23	-	chromosome X open reading frame 23	ENSG00000173681	BC155479	LG6	135	209686	ENSGALG00000016418	1	123396021	ENSTGUG00000007538	1	14695977
20025229	MAP7D2	-	MAP7 domain containing 2	ENSG00000184368	ENSXETG00000006203	LG6	135	128218	ENSGALG00000016415	1	123339370
20142636	EIF1AX	-	eukaryotic translation initiation factor 1A, X-linked	ENSG00000173674	ENSXETG00000025347	LG6	135	76791	ENSGALG00000016410	1	123267784	ENSTGUG00000007524	1	14568957
20168029	RPS6KA3	-	ribosomal protein S6 kinase, 90kDa, polypeptide 3	ENSG00000177189	ENSXETG00000010285	LG6	184	32941	ENSGALG00000016406	1	123195234	ENSTGUG00000007471	1	14490438
21392980	CNKSR2	+	connector enhancer of kinase suppressor of Ras 2	ENSG00000149970	ENSXETG00000010286	LG6	184	328150	ENSGALG00000016391	1	122632508	ENSTGUG00000007450	1	13909681
21673609	KLHL34	-	kelch-like 34 (Drosophila)	ENSG00000185915	ENSXETG00000003854	LG6	184	517051	ENSGALG00000016388	1	122629199	ENSTGUG00000007449	1	13904285
21724091	SMPX	-	small muscle protein, X-linked	ENSG00000091482	NM_001078785	LG6	184	535675	ENSGALG00000019157	1	122567332	ENSTGUG00000007447	1	13836232
21857707	MBTPS2	-	membrane-bound transcription factor peptidase, site 2	ENSG00000012174	ENSXETG00000025771	LG6	184	585966	ENSGALG00000016382	1	122525676	ENSTGUG00000007431	1	13785728
21874603	YY2	+	YY2 transcription factor	ENSG00000230797
21958842	SMS	-	spermine synthase	ENSG00000102172	ENSXETG00000003857	LG6	184	675801	ENSGALG00000016379	1	122454857	ENSTGUG00000007411	1	13712725
22050921	PHEX	+	phosphate regulating endopeptidase homolog, X-linked (hypophosphatemia, vitamin D resistant rickets)	ENSG00000102174	ENSXETG00000003858	LG6	184	732040	ENSGALG00000016375	1	122345891	ENSTGUG00000007352	1	13601055
22291060	ZNF645	+	zinc finger protein 645	ENSG00000175809
23018087	DDX53	+	DEAD (Asp-Glu-Ala-Asp) box polypeptide 53	ENSG00000184735
23352985	PTCHD1	+	patched domain containing 1	ENSG00000165186	ENSXETG00000006750	LG6	184	1043265	ENSGALG00000016358	1	121888230	ENSTGUG00000007346	1	13121945
23685645	PRDX4	+	peroxiredoxin 4	ENSG00000123131	ENSXETG00000010361	LG6	64	746686	ENSGALG00000016357	1	121804050	ENSTGUG00000007332	1	13019387
23721777	ACOT9	-	acyl-CoA thioesterase 9	ENSG00000123130	ENSXETG00000006223	LG6	135	746577	ENSGALG00000016351	1	121778560	ENSTGUG00000007308	1	12992609
23801304	SAT1	+	spermidine/spermine N1-acetyltransferase 1	ENSG00000130066	ENSXETG00000006219	LG6	135	679619	ENSGALG00000016348	1	121771899	ENSTGUG00000007289	1	12978405
23851470	APOO	-	apolipoprotein O	ENSG00000184831	ENSXETG00000006218	LG6	135	650039	ENSGALG00000016347	1	121729431	ENSTGUG00000007280	1	12936589
23926123	CXorf58	+	chromosome X open reading frame 58	ENSG00000165182	ENSXETG00000025336	LG6	135	606252
24005963	KLHL15	-	kelch-like 15 (Drosophila)	ENSG00000174010	ENSXETG00000006214	LG6	135	548444	ENSGALG00000016345	1	121703654	ENSTGUG00000007276	1	12907660
24073065	EIF2S3	+	eukaryotic translation initiation factor 2, subunit 3 gamma, 52kDa	ENSG00000130741	ENSXETG00000006225	LG6	135	760015	ENSGALG00000016340	1	121677746	ENSTGUG00000007233	1	12881034
24167903	ZFX	+	zinc finger protein, X-linked	ENSG00000005889	ENSXETG00000007785	LG6	135	792805	ENSGALG00000016327	1	121640577	ENSTGUG00000007219	1	12846321
24328979	FAM48B2	-	family with sequence similarity 48, member B2
24380878	FAM48B1	-	family with sequence similarity 48, member B1
24483344	PDK3	+	pyruvate dehydrogenase kinase, isozyme 3	ENSG00000067992	ENSXETG00000021812	LG6	64	1125104	ENSGALG00000016323	1	121541230	ENSTGUG00000007181	1	12720867
24576204	PCYT1B	-	phosphate cytidylyltransferase 1, choline, beta	ENSG00000102230	ENSXETG00000021820	LG6	64	1168168	ENSGALG00000016318	1	121501152	ENSTGUG00000007158	1	12677204
24712056	POLA1	+	polymerase (DNA directed), alpha 1	ENSG00000101868	ENSXETG00000021824	LG6	64	1205596	ENSGALG00000016312	1	121295850	ENSTGUG00000007103	1	12576353
25021811	ARX	-	aristaless related homeobox	ENSG00000004848	ENSXETG00000021832	LG6	64	1385237				ENSTGUG00000007097	1	12464298
26156460	MAGEB18	+	melanoma antigen family B, 18	ENSG00000176774
26210557	MAGEB6	+	melanoma antigen family B, 6	ENSG00000176746
26234257	MAGEB5	+	melanoma antigen family B, 5	ENSG00000188408
27764926	WDR42C	+	WD repeat domain 42C
27826125	MAGEB10	+	melanoma antigen family B, 10	ENSG00000177689
27996110	WDR42B	-	WD repeat domain 42B	ENSG00000226372
28605681	IL1RAPL1	+	interleukin 1 receptor accessory protein-like 1	ENSG00000169306	ENSXETG00000015369	LG6	64	2604728	ENSGALG00000016288	1	119540324	ENSTGUG00000007085	1	10652160
30233675	MAGEB2	+	melanoma antigen family B, 2	ENSG00000099399
30248553	MAGEB3	+	melanoma antigen family B, 3	ENSG00000198798
30260169	MAGEB4	+	melanoma antigen family B, 4	ENSG00000120289
30261848	MAGEB1	+	melanoma antigen family B, 1	ENSG00000214107
30322539	NR0B1	-	nuclear receptor subfamily 0, group B, member 1	ENSG00000169297	ENSXETG00000015374	LG6	64	2706762	ENSGALG00000016287	1	119395075	ENSTGUG00000007081	1	10503992
30576941	CXorf21	-	chromosome X open reading frame 21	ENSG00000120280	ENSXETG00000018619	LG6	307	1321488	ENSGALG00000016286	1	119288623	ENSTGUG00000007075	1	10394126
30671476	GK	+	glycerol kinase	ENSG00000198814	ENSXETG00000018610	LG6	307	1342416	ENSGALG00000016285	1	119227604	ENSTGUG00000007017	1	10339085
30845559	MAP3K7IP3	-	mitogen-activated protein kinase kinase kinase 7 interacting protein 3	ENSG00000157625	ENSXETG00000010567	LG6	71	3232355	ENSGALG00000016284	1	119178962	ENSTGUG00000007013	1	10283061
31089358	FTHL17	-	ferritin, heavy polypeptide-like 17, c/t 38	ENSG00000132446	ENSXETG00000006737	LG7	306	98589	ENSGALG00000007220	5	18042642
31137345	DMD	-	dystrophin (muscular dystrophy, Duchenne and Becker types)	ENSG00000198947	ENSXETG00000010565	LG6	71	3065771	ENSGALG00000016281	1	118069256	ENSTGUG00000006887	1	9154708
34147873	FAM47A	-	family with sequence similarity 47, member A	ENSG00000185448
34645181	TMEM47	-	transmembrane protein 47	ENSG00000147027	ENSXETG00000027069	LG6	71	1934026	ENSGALG00000016272	1	117473165
34960931	FAM47B	+	family with sequence similarity 47, member B	ENSG00000189132
35816459	MAGEB16	+	melanoma antigen family B, 16	ENSG00000189023
35937858	CXorf22	+	chromosome X open reading frame 22	ENSG00000165164	ENSXETG00000005341	LG6	71	1555207	ENSGALG00000016268	1	116920622	ENSTGUG00000006861	1	8123123
36065053	CXorf59	+	chromosome X open reading frame 59	ENSG00000176034								ENSTGUG00000006878	1	8180495
36254051	CXorf30	+	chromosome X open reading frame 30	ENSG00000205081	ENSXETG00000012395	LG6	71	1727976	ENSGALG00000019164	1	117037189	ENSTGUG00000006885	1	8343415
37026470	FAM47C	+	family with sequence similarity 47, member C	ENSG00000198173
37208528	PRRG1	+	proline rich Gla (G-carboxyglutamic acid) 1	ENSG00000130962	ENSXETG00000018620	LG6	307	1285899	ENSGALG00000016266	1	116850024
37430822	LANCL3	+	LanC lantibiotic synthetase component C-like 3 (bacterial)	ENSG00000147036	ENSXETG00000018623	LG6	307	1245249	ENSGALG00000016265	1	116780949	ENSTGUG00000006855	1	8036043
37545133	XK	+	X-linked Kx blood group (McLeod syndrome)	ENSG00000047597	ENSXETG00000018626	LG6	307	1227969	ENSGALG00000016262	1	116756833	ENSTGUG00000006844	1	8012158
37639270	CYBB	+	cytochrome b-245, beta polypeptide (chronic granulomatous disease)	ENSG00000165168	ENSXETG00000018630	LG6	307	1182204	ENSGALG00000016261	1	116719298	ENSTGUG00000006788	1	7981080
37698089	DYNLT3	-	dynein, light chain, Tctex-type 3	ENSG00000165169	NM_001094532	LG6	35	2479360	ENSGALG00000016259	1	116700728	ENSTGUG00000006777	1	7961322
37850070	CXorf27	+	chromosome X open reading frame 27	ENSG00000187516
37893143	SYTL5	+	synaptotagmin-like 5	ENSG00000147041	ENSXETG00000008597	LG6	35	2386199	ENSGALG00000016258	1	116609858	ENSTGUG00000006759	1	7869961
38008592	SRPX	-	sushi-repeat-containing protein, X-linked	ENSG00000101955	ENSXETG00000008596	LG6	35	2354225	ENSGALG00000016256	1	116587229	ENSTGUG00000006739	1	7838726
38128423	RPGR	-	retinitis pigmentosa GTPase regulator	ENSG00000156313	NM_001044407	LG6	35	2304950	ENSGALG00000016255	1	116489300	ENSTGUG00000006724	1	7743514
38211736	OTC	+	ornithine carbamoyltransferase	ENSG00000036473	ENSXETG00000008592	LG6	35	2265603	ENSGALG00000016254	1	116461325	ENSTGUG00000006707	1	7707668
38420731	TSPAN7	+	tetraspanin 7	ENSG00000156298	ENSXETG00000008591	LG6	35	2169574	ENSGALG00000016251	1	116328389	ENSTGUG00000006670	1	7555226
38660685	MID1IP1	+	MID1 interacting protein 1 (gastrulation specific G12 homolog (zebrafish))	ENSG00000165175	ENSXETG00000008590	LG6	35	2132091	ENSGALG00000016249	1	116300244
39910499	BCOR	-	BCL6 co-repressor	ENSG00000183337	ENSXETG00000015528	LG6	35	1541401	ENSGALG00000016245	1	115950904	ENSTGUG00000006646	1	7066942
40440216	ATP6AP2	+	ATPase, H+ transporting, lysosomal accessory protein 2	ENSG00000182220	ENSXETG00000015523	LG6	35	1197544	ENSGALG00000016241	1	115861428	ENSTGUG00000006635	1	6881955
40489040	CXorf38	-	chromosome X open reading frame 38	ENSG00000185753	NM_001127142	LG6	35	1186844
40508795	MED14	-	mediator complex subunit 14	ENSG00000180182	ENSXETG00000015502	LG6	35	1143582	ENSGALG00000016238	1	115816329	ENSTGUG00000006619	1	6834094
40944888	USP9X	+	ubiquitin specific peptidase 9, X-linked	ENSG00000124486	ENSXETG00000015489	LG6	35	993825	ENSGALG00000016236	1	115666312	ENSTGUG00000006522	1	6670566
41192651	DDX3X	+	DEAD (Asp-Glu-Ala-Asp) box polypeptide 3, X-linked	ENSG00000215301	ENSXETG00000015477	LG6	35	939237	ENSGALG00000016231	1	115609203	ENSTGUG00000006442	1	6611621
41306713	NYX	+	nyctalopin	ENSG00000188937	ENSXETG00000025815	LG6	35	923450	ENSGALG00000016228	1	115583059	ENSTGUG00000006438	1	6575942
41374187	CASK	-	calcium/calmodulin-dependent serine protein kinase (MAGUK family)	ENSG00000147044	ENSXETG00000004852	LG6	35	824681	ENSGALG00000016226	1	115412485
41548226	GPR34	+	G protein-coupled receptor 34	ENSG00000171659	ENSXETG00000025816	LG6	35	815812	ENSGALG00000016227	1	115480169	ENSTGUG00000006433	1	6473719
41583408	GPR82	+	G protein-coupled receptor 82	ENSG00000171657								ENSTGUG00000006431	1	6465223
43515409	MAOA	+	monoamine oxidase A	ENSG00000189221	ENSXETG00000004849	LG6	35	402232	ENSGALG00000016224	1	114866377	ENSTGUG00000006274	1	5893848
43625857	MAOB	-	monoamine oxidase B	ENSG00000069535	ENSXETG00000004839	LG6	35	334912	ENSGALG00000016223	1	114806112	ENSTGUG00000006169	1	5831328
43808022	NDP	-	Norrie disease (pseudoglioma)	ENSG00000124479	NM_001161397	LG6	35	290811	ENSGALG00000016222	1	114760794	ENSTGUG00000006166	1	5789119
44007128	EFHC2		EF-hand domain (C-terminal) containing 2	ENSG00000183690	ENSXETG00000004835	LG6	35	190673	ENSGALG00000016221	1	114628575	ENSTGUG00000006145	1	5688050
44382885	FUNDC1	-	FUN14 domain containing 1	ENSG00000069509	ENSXETG00000004831	LG6	35	140817	ENSGALG00000016219	1	114588588	ENSTGUG00000006139	1	5637470
44703250	DUSP21	+	dual specificity phosphatase 21	ENSG00000189037
44732423	KDM6A	+	lysine (K)-specific demethylase 6A	ENSG00000147050	ENSXETG00000004822	LG6	35	42791	ENSGALG00000016217	1	114402920	ENSTGUG00000006075	1	5448120
45007618	CXorf36	-	chromosome X open reading frame 36	ENSG00000147113					ENSGALG00000016215	1	114377992	ENSTGUG00000006067	1	5410116
46306624	ZNF673	+	zinc finger protein 673	ENSG00000147121
46358546	ZNF674	-	zinc finger protein 674	ENSG00000175176
46433192	CHST7	+	carbohydrate (N-acetylglucosamine 6-O) sulfotransferase 7	ENSG00000147119	ENSXETG00000004136	LG6	253	1052674
46466373	SLC9A7	-	solute carrier family 9 (sodium/hydrogen exchanger), member 7	ENSG00000065923	ENSXETG00000004133	LG6	253	987671	ENSGALG00000016734	1	134377176	ENSTGUG00000010570	1	33492345
46696347	RP2	+	retinitis pigmentosa 2 (X-linked recessive)	ENSG00000102218	ENSXETG00000004132	LG6	253	956431	ENSGALG00000016728	1	134314098	ENSTGUG00000010609	1	33583174
46771736	PHF16	+	PHD finger protein 16	ENSG00000102221	ENSXETG00000004129	LG6	253	922264	ENSGALG00000016727	1	134253123	ENSTGUG00000010614	1	33640441
46937775	RGN	+	regucalcin (senescence marker protein-30)	ENSG00000130988	ENSXETG00000004127	LG6	253	903650	ENSGALG00000016724	1	134230905	ENSTGUG00000010624	1	33680806
47001615	NDUFB11	-	NADH dehydrogenase (ubiquinone) 1 beta subcomplex, 11, 17.3kDa	ENSG00000147123
47004631	RBM10	+	RNA binding motif protein 10	ENSG00000182872
47050199	UBA1	+	ubiquitin-like modifier activating enzyme 1	ENSG00000182872	ENSXETG00000010202		3089	139
47077528	PCTK1	+	PCTAIRE protein kinase 1	ENSG00000102225	ENSXETG00000020815	LG5	3433	2982
47092314	USP11	-	ubiquitin specific peptidase 11	ENSG00000102226
47229999	ZNF157	-	zinc finger protein 157	ENSG00000147117	fgenesh1_pg.C_scaffold_677000030		677	389873
47305561	ZNF41	-	zinc finger protein 41	ENSG00000147124	estExt_Genewise1.C_6770286		677	247212
47333966	CXorf24	+	chromosome X open reading frame 24
47420578	ARAF	+	v-raf murine sarcoma 3611 viral oncogene homolog	ENSG00000078061	ENSXETG00000022936	LG5	366	1215284	ENSGALG00000004998	12	5,154,699
47431300	SYN1	-	synapsin I	ENSG00000008056	ENSXETG00000026637	LG5	5871	1556
47441690	TIMP1	+	TIMP metallopeptidase inhibitor 1	ENSG00000102265	NM_001113857.1		3390	6331
47483612	CFP	-	complement factor properdin	ENSG00000126759	ENSXETG00000013748	LG5	3241	10571
47494920	ELK1	-	ELK1, member of ETS oncogene family	ENSG00000126767	ENSXETG00000024193	LG5	830	91794
47511195	UXT	-	ubiquitously-expressed transcript	ENSG00000126756	CX513796	LG5	7199, 830	641
47560789	CXorf25	+	chromosome X open reading frame 25
47696301	ZNF81	+	zinc finger protein 81	ENSG00000197779
47834250	ZNF182	-	zinc finger protein 182	ENSG00000147118
47863734	SPACA5	+	sperm acrosome associated 5	ENSG00000171489	ENSXETG00000018647	LG7	165	1,254,137
47917567	ZNF630	-	zinc finger protein 630	ENSG00000221994	ENSXETG00000016583		1850	14836
47967088	SSX6	+	synovial sarcoma, X breakpoint 6	ENSG00000171483
47990039	SPACA5B	+	sperm acrosome associated 5B	ENSG00000171478
48045656	SSX5	-	synovial sarcoma, X breakpoint 5	ENSG00000165583
48114797	SSX1	+	synovial sarcoma, X breakpoint 1	ENSG00000126752
48134188	SSX10	-	synovial sarcoma, X breakpoint 10
48154885	SSX9	-	synovial sarcoma, X breakpoint 9
48205863	SSX3	-	synovial sarcoma, X breakpoint 3	ENSG00000165584
48242968	SSX4	+	synovial sarcoma, X breakpoint 4	ENSG00000204645
48261528	SSX4B	-	synovial sarcoma, X breakpoint 4B	ENSG00000198946
48316927	SLC38A5	-	solute carrier family 38, member 5	ENSG00000017483	ENSXETG00000011939	LG5	1901	14240	ENSGALG00000022486	Un	17225982				monodelphis X
48334549	FTSJ1	+	FtsJ homolog 1 (E. coli)	ENSG00000068438	ENSXETG00000014212	LG5	1901, 9431	11908	ENSGALG00000022486	Un	17225982				monodelphis4
48367371	PORCN	+	porcupine homolog (Drosophila)	ENSG00000102312	ENSXETG00000007920		1738	41902	AM067986						monodelphis X
48380164	EBP	+	emopamil binding protein (sterol isomerase)	ENSG00000147155	NM_001142219		5379.14	5668	BX950608						monodelphis X
48398075	TBC1D25	+	TBC1 domain family, member 25	ENSG00000068354	JGI gw1.1738.1.1		1738	11581							monodelphis X
48432836	RBM3	+	RNA binding motif (RNP1, RRM) protein 3	ENSG00000102317	ENSXETG00000003281		289	385657
48455901	WDR13	+	WD repeat domain 13	ENSG00000101940	ENSXETG00000014589		12602	4069	XM_001235947	Un					monodelphis X
48542186	WAS	+	Wiskott-Aldrich syndrome (eczema-thrombocytopenia)	ENSG00000015285	ENSXETG00000011937	LG5	1901	95
48555131	SUV39H1	+	suppressor of variegation 3-9 homolog 1 (Drosophila)	ENSG00000101945	NM_001091423		3622	807	CR353281
48624041	GLOD5	+	glyoxalase domain containing 5	ENSG00000171433	ENSXETG00000003255		10235	305	ENSGALG00000007542	4	11435361	ENSTGUG00000005508	4A	16521702	monodelphis X
48644982	GATA1	+	GATA binding protein 1 (globin transcription factor 1)	ENSG00000102145	ENSXETG00000018547	LG5	3434	5575
48660487	HDAC6	+	histone deacetylase 6	ENSG00000094631	ENSXETG00000023355		3140	3125							monodelphis X
48687283	ERAS	+	ES cell expressed Ras	ENSG00000187682
48689506	PCSK1N	-	proprotein convertase subtilisin/kexin type 1 inhibitor	ENSG00000102109
48750732	TIMM17B	-	translocase of inner mitochondrial membrane 17 homolog B (yeast)	ENSG00000126768	NM_001078774		no hit
48755195	PQBP1	+	polyglutamine binding protein 1	ENSG00000102103	NM_001142028		no hit								monodelphis 4,X
48760459	SLC35A2	-	solute carrier family 35 (UDP-galactose transporter), member A2	ENSG00000102100	NM_001099887		no hit								monodelphis X
48770459	PIM2	-	pim-2 oncogene	ENSG00000102096					CR352797	Un					monodelphis X
48779301	OTUD5	-	OTU domain containing 5	ENSG00000068308	NM_001004849	LG5	13934	329
48818639	KCND1	-	potassium voltage-gated channel, Shal-related subfamily, member 1	ENSG00000102057	ENSXETG00000023771	LG5	2002	12107							monodelphis X
48830134	GRIPAP1	-	GRIP1 associated protein 1	ENSG00000068400	BC166163		8809	324							monodelphis X
48886242	TFE3	-	transcription factor binding to IGHM enhancer 3	ENSG00000068323	ENSXETG00000019114		3571	5798							monodelphis X
48916516	CCDC120	+	coiled-coil domain containing 120	ENSG00000147144	CR926365		7396	1							monodelphis X
48928818	PRAF2	-	PRA1 domain family, member 2
48819036	WDR45	-	WD repeat domain 45	ENSG00000196998	ENSXETG00000009814	LG6	130	1617276
48970345	GPKOW	-	G patch domain and KOW motifs	ENSG00000068394	ENSXETG00000007727	LG5	154	1566843	0						monodelphis 4
49019181	MAGIX	+	MAGI family member, X-linked	ENSG00000017621
49028273	PLP2	+	proteolipid protein 2 (colonic epithelium-enriched)	ENSG00000102007	ENSXETG00000007726	LG5	154	1540578
49031906	PRICKLE3	-	prickle homolog 3 (Drosophila)	ENSG00000012211	gw1.154.188.1	LG5	154	1525744
49044265	SYP	-	synaptophysin	ENSG00000102003	ENSXETG00000007718	LG5	154	1506421							monodelphis X
49061523	CACNA1F	-	calcium channel, voltage-dependent, L type, alpha 1F subunit	ENSG00000102001	ENSXETG00000007195	LG5	690	495431							monodelphis X
49091941	CCDC22	+	coiled-coil domain containing 22	ENSG00000101997	ENSXETG00000007193	LG5	690	471503							monodelphis X
49106897	FOXP3	-	forkhead box P3	ENSG00000049768	EL701373	LG5	690	463556							monodelphis X
49126317	PPP1R3F	+	protein phosphatase 1, regulatory (inhibitor) subunit 3F	ENSG00000049769
49160125	GAGE10	+	G antigen 10	ENSG00000215274
49178516	GAGE12J	+	G antigen 12J	ENSG00000224659
49188094	GAGE13	+	G antigen 13	ENSG00000237597
49197607	GAGE2E	+	G antigen 2E
49207116	GAGE2D	+	G antigen 2D
49207160	GAGE8	+	G antigen 8
49216677	GAGE12I	+	G antigen 12I
49226171	GAGE2C	+	G antigen 2C
49235708	GAGE2B	+	G antigen 2B
49296780	GAGE12C	+	G antigen 12C
49306325	GAGE12D	+	G antigen 12D
49315892	GAGE12E	+	G antigen 12E
49315927	GAGE12B	+	G antigen 12B
49326600	GAGE12F	+	G antigen 12F
49335003	GAGE12G	+	G antigen 12G
49344552	GAGE12H	+	G antigen 12H
49354118	GAGE2A	+	G antigen 2A
49363623	GAGE1	#REF!	G antigen 1
49452053	PAGE1	-	P antigen family, member 1 (prostate associated)	ENSG00000068985
49593906	PAGE4	+	P antigen family, member 4 (prostate associated)	ENSG00000101951
49644470	USP27X	+	ubiquitin specific peptidase 27, X-linked
49687225	CLCN5	+	chloride channel 5 (nephrolithiasis 2, X-linked, Dent disease)	ENSG00000171365	ENSXETG00000002095	LG5	239	573198	ENSGALG00000007234	4	9635234	ENSTGUG00000005324	4A	16132112	monodelphis X
49955411	AKAP4	-	A kinase (PRKA) anchor protein 4	ENSG00000147081											monodelphis X
50027540	CCNB3	+	cyclin B3	ENSG00000147082	ENSXETG00000022597	LG5	456	51622							monodelphis X
50111897	DGKK	-	diacylglycerol kinase, kappa	ENSG00000204466	ENSXETG00000022599	LG5	456	73785	ENSGALG00000003841	4	1811004	ENSTGUG00000004878	4A	15615320
50334642	SHROOM4	-	shroom family member 4	ENSG00000158352	NM_001079276		808	156497				ENSTGUG00000004874	4A	15609950	monodelphis X
50653784	BMP15	+	bone morphogenetic protein 15	ENSG00000130385	ENSXETG00000022583	LG5	239	99631	ENSGALG00000004742	4	1832440	ENSTGUG00000004869	4A	15596586	monodelphis X
51075083	NUDT10	+	nudix (nucleoside diphosphate linked moiety X)-type motif 10	ENSG00000122824	ENSXETG00000026585	chr4	144	1617812	ENSGALG00000011285	1	46703820
51149767	CXorf67	+	chromosome X open reading frame 67	ENSG00000187690
51232863	NUDT11	-	nudix (nucleoside diphosphate linked moiety X)-type motif 11	ENSG00000196368	duplicate				ENSGALG00000011285	1	46703820
51486497	GSPT2	+	G1 to S phase transition 2	ENSG00000189369
51546155	MAGED1	+	melanoma antigen family D, 1	ENSG00000179222	ENSXET00000022031	LG5	507	726867
51804923	MAGED4B	-	melanoma antigen family D, 4B	ENSG00000187243	duplicate	LG5	507	726867
51928008	MAGED4	+	melanoma antigen family D, 4	ENSG00000154545	duplicate	LG5	507	726867
52113158	XAGE2B	+	X antigen family, member 2B	ENSG00000155622
52238818	XAGE1B	+	X antigen family, member 1B
52255219	XAGE1A	-	X antigen family, member 1A
52380351	XAGE2	-	X antigen family, member 2	ENSG00000185751
52511769	XAGE1C	+	X antigen family, member 1C	ENSG00000183461
52528159	XAGE1D	-	X antigen family, member 1D	ENSG00000204376
52541053	XAGE1E	-	X antigen family, member 1B	ENSG00000204375
52673111	SSX7	-	synovial sarcoma, X breakpoint 7	ENSG00000187754
52725946	SSX2	-	synovial sarcoma, X breakpoint 2
52780285	SSX2B	+	synovial sarcoma, X breakpoint 2B	ENSG00000157950
52825186	SPANXN5	-	SPANX family, member N5	ENSG00000204363
52841228	XAGE5	+	X antigen family, member 5	ENSG00000171405
52891557	XAGE3	-	X antigen family, member 3	ENSG00000171402
52928409	FAM156B	+	family with sequence similarity 156, member B
52976462	FAM156A	-	family with sequence similarity 156, member A	ENSG00000182646
53078506	GPR173	+	G protein-coupled receptor 173	ENSG00000184194	ENSXETG00000025170	LG5	690	408633							monodelphis X
53111549	TSPYL2	+	TSPY-like 2	ENSG00000184205	ENSXETG00000005030	LG5	690	380124
53220653	KDM5C	-	lysine (K)-specific demethylase 5C	ENSG00000126012	ENSXETG00000007178	LG5	690	303315							monodelphis X
53262058	IQSEC2	-	IQ motif and Sec7 domain 2	ENSG00000124313	ENSXETG00000007177	LG5	690	176310	IQSEC1 homolog	12					monodelphis X
53401070	SMC1A	-	structural maintenance of chromosomes 1A	ENSG00000072501	ENSXETG00000024747	LG5	154	1419186
53449839	RIBC1	+	RIB43A domain with coiled-coils 1	ENSG00000158423	ENSXETG00000022016	LG5	154	2167860	RIBC2 homolog	1
53458206	HSD17B10	-	hydroxysteroid (17-beta) dehydrogenase 10	ENSG00000072506	ENSXETG00000007721	LG5	154	1487320
53559063	HUWE1	-	HECT, UBA and WWE domain containing 1	ENSG00000086758	BC153752	LG5	507	516379
53963113	PHF8	-	PHD finger protein 8	ENSG00000172943	ENSXETG00000022032	LG5	507	632271	PHD2 homolog	12
54094757	FAM120C	-	family with sequence similarity 120C	ENSG00000184083	ENSXETG00000023084	LG5	507	474110	FAM120A homolog	12
54222855	WNK3	-	WNK lysine deficient protein kinase 3	ENSG00000196632	ENSXETG00000023082	LG5	507	410460	WK1 homolog, WK2 homolog	1.12
54466853	TSR2	+	TSR2, 20S rRNA accumulation, homolog (S. cerevisiae)	ENSG00000158526	AAI06647	LG5	507	124000
54471887	FGD1	-	FYVE, RhoGEF and PH domain containing 1 (faciogenital dysplasia)	ENSG00000102302	gw1.507.51.1	LG5	507	368933	FGD4 homolog, FGD3 homolog	1.12
54556644	GNL3L	+	guanine nucleotide binding protein-like 3 (nucleolar)-like	ENSG00000130119	ENSXETG00000007700	LG5	154	1109839	GLN3 homolog, GLN2 homolog	12.27
54775616	ITIH5L	-	inter-alpha (globulin) inhibitor H5-like	ENSG00000102313	CX855897	LG5	507	677585	ITIH5 homolog, ITIH3 homolog	1.12
54834171	MAGED2	+	melanoma antigen family D, 2	ENSG00000102316	duplicate
54947249	TRO	+	trophinin	ENSG00000067445	NM_001016930	LG5	507	726867
54959590	PFKFB1	-	6-phosphofructo-2-kinase/fructose-2,6-biphosphatase 1	ENSG00000158571	ENSXETG00000022029	LG5	507	731968	ENSGALG00000022191	Un					monodelphis X
55026780	APEX2	+	APEX nuclease (apurinic/apyrimidinic endonuclease) 2	ENSG00000169188	ENSXETG00000022026	LG5	154	2203765							monodelphis X
55035488	ALAS2	-	aminolevulinate, delta-, synthase 2 (sideroblastic/hypochromic anemia)	ENSG00000158578	ENSXETG00000022017	LG5	154	2190839	ALAS1 homolog	12					monodelphis X
55101504	PAGE2B	+	P antigen family, member 2B	ENSG00000238269
55115497	PAGE2	+	P antigen family, member 2 (prostate associated)	ENSG00000234068
55169535	FAM104B	-	family with sequence similarity 104, member B	ENSG00000182518
55246791	PAGE5	+	P antigen family, member 5 (prostate associated)	ENSG00000158639
55284848	PAGE3	-	P antigen family, member 3 (prostate associated)	ENSG00000204279
55478538	MAGEH1	+	melanoma antigen family H, 1	ENSG00000187601	duplicate
55512962	USP51	-	ubiquitin specific peptidase 51, no protein		ENSXETG00000006051	LG9	466	233035
55653184	XAGE-4	-	XAGE-4 protein
55744110	RRAGB	+	Ras-related GTP binding B	ENSG00000083750	ENSXETG00000000887		453	704144	ENSGALG00000007574	4	11559878	ENSTGUG00000005543	4A	16645035
56258907	KLF8	+	Kruppel-like factor 8	ENSG00000102349	ENSXETG00000009616	LG5	456	230206				ENSTGUG00000005539	4A	16640702
56590072	UBQLN2	+	ubiquilin 2	ENSG00000188021
57002803	SPIN3	-	spindlin family, member 3	ENSG00000204271
57146115	SPIN2B	-	spindlin family, member 2B	ENSG00000186787
57162083	SPIN2A	-	spindlin family, member 2A	ENSG00000147059
57313110	FAAH2	+	fatty acid amide hydrolase 2	ENSG00000165591	ENSXETG00000018191	LG5	615	571900				ENSTGUG00000004933	4A	15676900
57618269	ZXDB	+	zinc finger, X-linked, duplicated B		ENSXETG00000011547		353	952111
57934197	ZXDA	-	zinc finger, X-linked, duplicated A	ENSG00000198205	duplicate		353	952111
62567107	SPIN4	-	spindlin family, member 4	ENSG00000186767
62854848	ARHGEF9	-	Cdc42 guanine nucleotide exchange factor (GEF) 9	ENSG00000131089	NM_001102956	LG5	10	4248319	ENSGALG00000007608	4	11866473	ENSTGUG00000005598	4A	16986073
63404997	FAM123B	-	family with sequence similarity 123B	ENSG00000184675					ENSGALG00000007599	4	11758606	ENSTGUG00000005593	4A	16822978
63444076	ASB12	-	ankyrin repeat and SOCS box-containing 12	ENSG00000198881	ENSXETG00000025610	LG5	10	4506237	ENSGALG00000007594	4	11745356	ENSTGUG00000005591	4A	16818378
63487961	MTMR8	-	myotubularin related protein 8	ENSG00000102043	CX962737	LG5	10	4533527	ENSGALG00000007590	4	11716305	ENSTGUG00000005560	4A	16776525
64136261	ZC4H2	-	zinc finger, C4H2 domain containing	ENSG00000126970	ENSXETG00000017793	LG5	10	4780979	ENSGALG00000004716	4	35524	ENSTGUG00000002853	4A	6841876
64708706	ZC3H12B	+	zinc finger CCCH-type containing 12B	ENSG00000102053	ENSXETG00000017794	LG5	10	4857315	ENSGALG00000004715	4	54308	ENSTGUG00000002846	4A	6817137
64732468	LAS1L	-	LAS1-like (S. cerevisiae)	ENSG00000001497	NM_001126808	LG5	10	4875335	ENSGALG00000004713	4	68296
64887511	MSN	+	moesin	ENSG00000147065	ENSXETG00000009770	LG5	239	1128255	ENSGALG00000004709	4	113862	ENSTGUG00000002826	4A	6729977
65241580	VSIG4	-	V-set and immunoglobulin domain containing 4	ENSG00000155659	EL718042	LG5	239	1269496	ENSGALG00000004677	4	237637	ENSTGUG00000002814	4A	6615229
65382663	HEPH	+	hephaestin	ENSG00000089472	ENSXETT00000014097		523	770407	ENSGALG00000004638	4	267392	ENSTGUG00000002793	4A	6579293
65815479	EDA2R	-	ectodysplasin A2 receptor	ENSG00000131080	ENSXETG00000011522		422	177623	ENSGALG00000004599	4	346286	ENSTGUG00000002782	4A	6502686
66763874	AR	+	androgen receptor (dihydrotestosterone receptor; testicular feminization; spinal and bulbar muscular atrophy; Kennedy disease)	ENSG00000169083	ENSXETG00000005089	LG5	861	25949	ENSGALG00000004596	4	416134	ENSTGUG00000002760	4A	6416086
67262186	OPHN1	-	oligophrenin 1	ENSG00000079482	ENSXETG00000005092	LG5	861	124197	ENSGALG00000004589	4	464363	ENSTGUG00000002739	4A	6367399
67718886	YIPF6	+	Yip1 domain family, member 6	ENSG00000181704	ENSXETG00000005093	LG5	861	223985	ENSGALG00000004584	4	511915	ENSTGUG00000002733	4A	6362175
67867511	STARD8	+	StAR-related lipid transfer (START) domain containing 8	ENSG00000130052	ENSXETG00000011512		422	273364	ENSGALG00000004575	4	554674	ENSTGUG00000002706	4A	6287747
68048840	EFNB1	+	ephrin-B1	ENSG00000090776	ENSXETG00000006578	LG5	117	1782727	ENSGALG00000004537	4	998873	ENSTGUG00000002702	4A	5764021
68380697	PJA1	-	praja 1	ENSG00000181191
68725078	FAM155B	+	family with sequence similarity 155, member B	ENSG00000130054	NM_001102863	LG5	117	1549125	ENSGALG00000020329	4	4836001	ENSTGUG00000002698	4A	5695294
68835911	EDA	+	ectodysplasin A	ENSG00000158813	ENSXETG00000006576	LG5	117	1383655	ENSGALG00000004481	4	1097649	ENSTGUG00000002685	4A	5622593
69260392	AWAT2	-	acyl-CoA wax alcohol acyltransferase 2	ENSG00000147160
69282341	OTUD6A	+	OTU domain containing 6A	ENSG00000189401
69353318	IGBP1	+	immunoglobulin (CD79A) binding protein 1	ENSG00000089289	ENSXETG00000023188	LG5	117	1179694	ENSGALG00000020330	4	1195726	ENSTGUG00000002673	4A	5586494
69397336	DGAT2L6	+	diacylglycerol O-acyltransferase 2-like 6	ENSG00000184210	ENSXETG00000023190	LG5	117	1,187,172
69454546	AWAT1	+	acyl-CoA wax alcohol acyltransferase 1	ENSG00000204195	ENSXETG00000023190	LG5	117	1187172	ENSGALG00000004367	4	1199228	ENSTGUG00000002669	4A	5582290
69478016	P2RY4	-	pyrimidinergic receptor P2Y, G-protein coupled, 4	ENSG00000186912	ENSXETG00000023193	LG5	117	1199931	ENSGALG00000004346	4	1204244	ENSTGUG00000002666	4A	5578605
69488185	ARR3	+	arrestin 3, retinal (X-arrestin)	ENSG00000120500	ENSXETG00000023204	LG5	117	1227930	ENSGALG00000004251	4	1220627	ENSTGUG00000002632	4A	5553341
69502068	RAB41	+	RAB41, member RAS oncogene family	ENSG00000147127	NM_001102751	LG5	117	1259872
69506211	PDZD11	-	PDZ domain containing 11	ENSG00000120509	ENSXETG00000009628	LG5	456	592355	ENSGALG00000004198	4	1247334	ENSTGUG00000002616	4A	5533593
69509895	KIF4A	+	kinesin family member 4A	ENSG00000090889	ENSXETG00000005552	LG5	117	127148	ENSGALG00000004195	4	1250810	ENSTGUG00000002605	4A	5515308
69642991	GDPD2	+	glycerophosphodiester phosphodiesterase domain containing 2	ENSG00000130055	CR942485	LG5	117	217038	ENSGALG00000005842	4	2516704	ENSTGUG00000007439	4A	20224617
69664724	DLG3	+	discs, large homolog 3 (neuroendocrine-dlg, Drosophila)	ENSG00000082458	CT485739	LG5	117	263023	ENSGALG00000005817	4	2461232	ENSTGUG00000007374	4A	20148615
69748790	TEX11	-	testis expressed 11	ENSG00000120498	CAAO4851	LG5	117	335227	ENSGALG00000005775	4	2428976	ENSTGUG00000007329	4A	20117165
70145429	SLC7A3	-	solute carrier family 7 (cationic amino acid transporter, y+ system), member 3	ENSG00000165349	ENSXETG00000005526	LG5	117	412287	ENSGALG00000005727	4	2415110	ENSTGUG00000007296	4A	20098075
70280788	SNX12	-	sorting nexin 12	ENSG00000147164	ENSXETG00000020904	LG5	117	534492	ENSGALG00000005659	4	2403867	ENSTGUG00000007284	4A	20082905
70316026	FOXO4	+	forkhead box O4	ENSG00000184481	ENSXETG00000020899	LG5	117	550330	ENSGALG00000005658	4	2393791	ENSTGUG00000007282	4A	20070095
70323837	CXorf65	-	similar to Ab2-183	ENSG00000147168
70327259	IL2RG	-	interleukin 2 receptor, gamma (severe combined immunodeficiency)	ENSG00000147168	CABK5596	LG5	117	594696	ENSGALG00000005638	4	2374517	ENSTGUG00000007242	4A	20043376
70338406	MED12	+	mediator complex subunit 12	ENSG00000184634	jgi_e_gw1.117.59.1	LG5	117	720988	ENSGALG00000005624	4	2340511	ENSTGUG00000007167	4A	20005593
70364711	NLGN3	+	neuroligin 3	ENSG00000196338	ENSXETG00000020891	LG5	117	640092	ENSGALG00000005553	4	2307672	ENSTGUG00000007132	4A	19964176
70435062	GJB1	+	gap junction protein, beta 1, 32kDa	ENSG00000169562	ENSXETG00000026283	LG5	117	792000	ENSGALG00000005541	4	2304455	ENSTGUG00000007127	4A	19956017
70459474	ZMYM3	-	zinc finger, MYM-type 3	ENSG00000147130	ENSXETG00000020876	LG5	117	808263	ENSGALG00000005533	4	2280063	ENSTGUG00000007078	4A	19933007
70503042	NONO	+	non-POU domain containing, octamer-binding	ENSG00000147140	ENSXETG00000020868	LG5	117	859725	ENSGALG00000005507	4	2255310	ENSTGUG00000007048	4A	19904361
70521628	ITGB1BP2	+	integrin beta 1 binding protein (melusin) 2	ENSG00000147166	ENSXETG00000020870	LG5	117	883095	ENSGALG00000005493	4	2243713	ENSTGUG00000007031	4A	19892573
70586114	TAF1	+	TAF1 RNA polymerase II, TATA box binding protein (TBP)-associated factor, 250kDa	ENSG00000147133	ENSXETG00000023137	LG5	117	1023222	ENSGALG00000005464	4	2201431	ENSTGUG00000006988	4A	19847113
70752933	OGT	+	O-linked N-acetylglucosamine (GlcNAc) transferase (UDP-N-acetylglucosamine:polypeptide-N-acetylglucosaminyl transferase)	ENSG00000147162	ENSXETG00000023153	LG5	117	1051980	ENSGALG00000005425	4	2182795	ENSTGUG00000006944	4A	19821831
70797874	ACRC	+	acidic repeat containing	ENSG00000147174	CU464099	LG5	117	1158156	ENSGALG00000020322	4	2175013	ENSTGUG00000006937	4A	19810392
70835766	CXCR3	-	chemokine (C-X-C motif) receptor 3	ENSG00000186810	ENSXETG00000000199	LG7	382	81948
70934224	CXorf49	-	chromosome X open reading frame 49
70983140	CXorf49B	+	chromosome X open reading frame 49B
71346963	RGAG4	-	retrotransposon gag domain containing 4
71353499	NHSL2	+	NHS-like 2	ENSG00000204131	ENSXETG00000022580	LG5	239	211851
71401526	PIN4	+	protein (peptidylprolyl cis/trans isomerase) NIMA-interacting, 4 (parvulin)	ENSG00000102309	ENSXETG00000022578	LG5	239	229634	ENSGALG00000003878	4	1662321	ENSTGUG00000004983	4A	15923301
71424507	ERCC6L	-	excision repair cross-complementing rodent repair deficiency, complementation group 6-like	ENSG00000186871	ENSXETG00000022574	LG5	239	241221	ENSGALG00000003881	4	1655481	ENSTGUG00000004992	4A	15928965
71492453	RPS4X	-	ribosomal protein S4, X-linked	ENSG00000198034	ENSXETG00000027073	LG5	239	106208	ENSGALG00000004831	4	1862378	ENSTGUG00000004785	4A	15536432
71521488	CITED1	-	Cbp/p300-interacting transactivator, with Glu/Asp-rich carboxy-terminal domain, 1	ENSG00000125931	CX803155		808	25034
71549366	HDAC8	-	histone deacetylase 8	ENSG00000147099	ENSXETG00000020527		808	7527	ENSGALG00000004825	4	1853096	ENSTGUG00000004801	4A	15546494
71798664	PHKA1	-	phosphorylase kinase, alpha 1 (muscle)	ENSG00000067177	ENSXETG00000018114	LG5	615	15699	ENSGALG00000004801	4	1836705	ENSTGUG00000004827	4A	15562688
72064876	DMRTC1B	+	DMRT-like family C1B	ENSG00000184911
72091859	DMRTC1	-	DMRT-like family C1	ENSG00000159123
72223352	PABPC1L2B	+	poly(A) binding protein, cytoplasmic 1-like 2B	ENSG00000184388
72297177	PABPC1L2A	-	poly(A) binding protein, cytoplasmic 1-like 2A	ENSG00000186288
72432154	NAP1L2	-	nucleosome assembly protein 1-like 2	ENSG00000186462					ENSGALG00000010238	1	39814215
72667090	CDX4	+	caudal type homeobox 4	ENSG00000131264	ENSXETG00000004589	LG5	10	3987124	ENSGALG00000007657	4	12198898	ENSTGUG00000005699	4A	17280029
72782984	CHIC1	+	cysteine-rich hydrophobic domain 1	ENSG00000204116	AL654894	LG5	10	3976535	ENSGALG00000007660	4	12213205	ENSTGUG00000005706	4A	17324953
73524025	ZCCHC13	+	zinc finger, CCHC domain containing 13	ENSG00000187969
73641085	SLC16A2	+	solute carrier family 16, member 2 (monocarboxylic acid transporter 8)	ENSG00000147100	ENSXETG00000004581	LG5	10	3624144	ENSGALG00000007748	4	12405046	ENSTGUG00000005786	4A	17562835
73802811	RLIM	-	ring finger protein, LIM domain interacting	ENSG00000131263	ENSXETG00000004580	LG5	10	3582266	ENSGALG00000007750	4	12438000	ENSTGUG00000005799	4A	17587624
73953412	KIAA2022	-	KIAA2022	ENSG00000050030	ENSXETG00000015084	LG5	10	3211136	ENSGALG00000007755	4	12469974	ENSTGUG00000005807	4A	17626652
74273105	ABCB7	-	ATP-binding cassette, sub-family B (MDR/TAP), member 7	ENSG00000131269	ENSXETG00000004572	LG5	10	3460757	ENSGALG00000007788	4	12605381	ENSTGUG00000005819	4A	17816507
74493961	UPRT	+	uracil phosphoribosyltransferase (FUR1) homolog (S. cerevisiae)	ENSG00000094841	ENSXETG00000004579	LG5	10	3531527	ENSGALG00000007793	4	12653329	ENSTGUG00000005852	4A	17861001
74592061	ZDHHC15	-	zinc finger, DHHC-type containing 15	ENSG00000102383	ENSXETG00000004578	LG5	10	3555604	ENSGALG00000007800	4	12673322	ENSTGUG00000005865	4A	17882748
75002823	MAGEE2	-	melanoma antigen family E, 2	ENSG00000186675	human duplicate
75392771	CXorf26	+	chromosome X open reading frame 26	ENSG00000102390	ENSXETG00000010543	LG3	34	888321
75648117	MAGEE1	+	melanoma antigen family E, 1	ENSG00000198934	human duplicate
76709645	FGF16	+	fibroblast growth factor 16	ENSG00000196468	ENSXETG00000004506	LG5	10	5395506	ENSGALG00000007806	4	12887028	ENSTGUG00000005888	4A	18077527
76760356	ATRX	-	alpha thalassemia/mental retardation syndrome X-linked (RAD54 homolog, S. cerevisiae)	ENSG00000085224	ENSXETG00000004499	LG5	10	5303770	ENSGALG00000007843	4	12902634	ENSTGUG00000005896	4A	18089552
77081861	MAGT1	-	implantation-associated protein	ENSG00000102158	ENSXETG00000004498	LG5	10	5270100	ENSGALG00000007861	4	12984309	ENSTGUG00000005953	4A	18161529
77154961	COX7B	+	cytochrome c oxidase subunit VIIb	ENSG00000131174	ENSXETG00000025599	LG5	10	5260743	ENSGALG00000007863	4	12999245	ENSTGUG00000005979	4A	18172405
77166194	ATP7A	+	ATPase, Cu++ transporting, alpha polypeptide (Menkes syndrome)	ENSG00000165240	NM_001130265	LG5	10	5217107	ENSGALG00000007902	4	13008888	ENSTGUG00000005981	4A	18181999
77223458	PGAM4	-	phosphoglycerate mutase family member 4	ENSG00000226784	ENSXETG00000003433		517	556138	ENSGALG00000007606	6	23772831
77359666	PGK1	+	phosphoglycerate kinase 1	ENSG00000102144	ENSXETG00000007447	LG5	593	172303	ENSGALG00000007936	4	13036098	ENSTGUG00000006052	4A	18210320
77528130	CYSLTR1	-	cysteinyl leukotriene receptor 1	ENSG00000173198	ENSXETG00000010129	LG5	258	869068	ENSGALG00000004128	4	1330004	ENSTGUG00000018265	4A	5448999
77911566	ZCCHC5	-	zinc finger, CCHC domain containing 5	ENSG00000179300	ENSXETG00000007728	LG5	154	1594769
78003206	LPAR4	+	lysophosphatidic acid receptor 4	ENSG00000147145	ENSXETG00000018445	LG5	258	689790	ENSGALG00000004121	4	1378288	ENSTGUG00000002588	4A	5375617
78200829	P2RY10	+	purinergic receptor P2Y, G-protein coupled, 10	ENSG00000078589	ENSXETG00000024793	LG5	258	688808	ENSGALG00000020331	4	1418418	ENSTGUG00000018371	4A	5328637
78426469	GPR174	+	G protein-coupled receptor 174	ENSG00000147138	ENSXETG00000006729	LG5	617	169876	ENSGALG00000004111	4	1439057	ENSTGUG00000002587	4A	5314283
78615881	ITM2A	-	integral membrane protein 2A	ENSG00000078596	ENSXETG00000027280	LG5	617	191775	ENSGALG00000004107	4	1454023	ENSTGUG00000002582	4A	5292374
79270255	TBX22	+	T-box 22	ENSG00000122145	ENSXETG00000006730	LG5	617	263080	ENSGALG00000004093	4	1492764	ENSTGUG00000002573	4A	5243022
79675965	FAM46D	+	family with sequence similarity 46, member D	ENSG00000174016	CX801347	LG5	617	386606	ENSGALG00000007157	4	9561187	ENSTGUG00000015102	4A
79931683	BRWD3	-	bromodomain and WD repeat domain containing 3	ENSG00000165288	ENSXETG00000022117	LG5	617	521963	ENSGALG00000007151	4	9492970	ENSTGUG00000002561	4A	5170383
80369200	NSBP1	-	nucleosomal binding protein 1	ENSG00000198157
80457303	SH3BGRL	+	SH3 domain binding glutamic acid-rich protein like	ENSG00000131171	EL661388	LG5	617	634317	ENSGALG00000007128	4	9416982	ENSTGUG00000002550	4A	5099880
82763269	POU3F4	+	POU class 3 homeobox 4	ENSG00000196767	ENSXETG00000014504	LG5	384	328611
83116170	CYLC1	+	cylicin, basic protein of sperm head cytoskeleton 1	ENSG00000183035
83318984	RPS6KA6	-	ribosomal protein S6 kinase, 90kDa, polypeptide 6	ENSG00000072133	ENSXETG00000014506	LG5	384	394971	ENSGALG00000007097	4	9057407	ENSTGUG00000002510	4A	4707076
83576209	HDX	-	highly divergent homeobox	ENSG00000165259	ENSXETG00000014523	LG5	384	463388	ENSGALG00000007041	4	8996604	ENSTGUG00000002499	4A	4645348
84258905	APOOL	+	apolipoprotein O-like	ENSG00000155008	ENSXETG00000017816	LG5	384	825648	ENSGALG00000006978	4	8784186	ENSTGUG00000002477	4A	4421488
84347300	SATL1	-	spermidine/spermine N1-acetyl transferase-like 1	ENSG00000184788	ENSXETG00000026226	LG5	384	835386
84498997	ZNF711	+	zinc finger protein 711	ENSG00000147180	ENSXETG00000017817	LG5	384	860182	ENSGALG00000006929	4	8739956	ENSTGUG00000002466	4A	4387103
84532395	POF1B	-	premature ovarian failure, 1B	ENSG00000124429	ENSXETG00000017818	LG5	384	890162	ENSGALG00000006919	4	8684443	ENSTGUG00000002455	4A	4357223
85116185	CHM	-	choroideremia (Rab escort protein 1)	ENSG00000188419	ENSXETG00000017820	LG5	384	976078	ENSGALG00000006906	4	8622348	ENSTGUG00000002437	4A	4270057
85403455	DACH2	+	dachshund homolog 2 (Drosophila)	ENSG00000126733	ENSXETG00000015905	LG5	192	1703630	ENSGALG00000006886	4	8338908	ENSTGUG00000002423	4A	3984549
86772715	KLHL4	+	kelch-like 4 (Drosophila)	ENSG00000102271	ENSXETG00000015861	LG5	192	1424750	ENSGALG00000006877	4	8138748	ENSTGUG00000002398	4A	3782851
88002226	CPXCR1	+	CPX chromosome region, candidate 1	ENSG00000147183
89176940	TGIF2LX	+	TGFB-induced factor homeobox 2-like, X-linked	ENSG00000153779
90689597	PABPC5	+	poly(A) binding protein, cytoplasmic 5	ENSG00000174740					ENSGALG00000003800	23	5732823
91034304	PCDH11X	+	protocadherin 11 X-linked	ENSG00000102290	ENSXETG00000002370	LG5	192	227513	ENSGALG00000006851	4	6603461	ENSTGUG00000002396	4A	2746377
92925929	NAP1L3	-	nucleosome assembly protein 1-like 3	ENSG00000186310					ENSGALG00000010238	1	39814215
92929205	FAM133A	+	family with sequence similarity 133, member A	ENSG00000179083					ENSGALG00000009475	2	22635559
95939662	DIAPH2	+	diaphanous homolog 2 (Drosophila)	ENSG00000147202	ENSXETG00000018132	LG5	62	1973106	ENSGALG00000006839	4	5829130	ENSTGUG00000002329	4A	1629376
96139012	RPA4	+	replication protein A4, 34kDa	ENSG00000204086	ENSXETT00000003870		422	1046233	ENSGALG00000000734	23	1420616
99546642	PCDH19	-	protocadherin 19	ENSG00000165194	DN078380	LG5	366	491516	ENSGALG00000006822	4	5229254	ENSTGUG00000002323	4A	924935
99839790	TNMD	+	tenomodulin	ENSG00000000005	EL711421	LG5	366	274632	ENSGALG00000006821	4	5206027	ENSTGUG00000002316	4A	892673
99883795	TSPAN6	-	tetraspanin 6	ENSG00000000003	ENSXETG00000007608	LG5	62	1574330	ENSGALG00000006808	4	5197916	ENSTGUG00000002306	4A	885074
99899163	SRPX2	+	sushi-repeat-containing protein, X-linked 2	ENSG00000102359	ENSXETG00000006728	LG5	617	129871	ENSGALG00000006796	4	5190248	ENSTGUG00000002301	4A	881927
99929488	SYTL4	-	synaptotagmin-like 4 (granuphilin-a)	ENSG00000102362	ENSXETG00000006723	LG5	617	105022	ENSGALG00000006786	4	5182000	ENSTGUG00000002281	4A	874626
100075348	CSTF2	+	cleavage stimulation factor, 3' pre-RNA, subunit 2, 64kDa	ENSG00000101811	ENSXETG00000009642	LG5	456	825570	ENSGALG00000006760	4	5171532	ENSTGUG00000002253	4A	863678
100098313	NOX1	-	NADPH oxidase 1	ENSG00000007952	ENSXETG00000009648	LG5	456	852850	ENSGALG00000006707	4	5166287	ENSTGUG00000002248	4A	861413
100168436	XKRX	-	XK, Kell blood group complex subunit-related, X-linked	ENSG00000182489	ENSXETG00000009649	LG5	456	869759	ENSGALG00000006637	4	5160831	ENSTGUG00000002247	4A	855076
100224700	ARL13A	+	ADP-ribosylation factor-like 13A	ENSG00000174225
100264531	TRMT2B	-	TRM2 tRNA methyltransferase 2 homolog B (S. cerevisiae)	ENSG00000188917	ENSXETG00000009650	LG5	456	898653	ENSGALG00000005049	4	2083750	ENSTGUG00000006755	4A	19711498
100333836	TMEM35	+	transmembrane protein 35	ENSG00000126950	ENSXETG00000026166	LG5	456	880186	ENSGALG00000005041	4	2078301	ENSTGUG00000006750	4A	19705722
100354798	CENPI	+	centromere protein I	ENSG00000102384	ENSXETG00000009626	LG5	456	573861	ENSGALG00000005038	4	2061532	ENSTGUG00000006715	4A	19686940
100474933	DRP2	+	dystrophin related protein 2	ENSG00000102385	ENSXETG00000018175	LG5	615	480392	ENSGALG00000005031	4	2037187	ENSTGUG00000006639	4A	19650317
100523241	TAF7L	-	TAF7-like RNA polymerase II, TATA box binding protein (TBP)-associated factor, 50kDa	ENSG00000102387	ENSXETG00000018171	LG5	615	466327
100600650	TIMM8A	-	translocase of inner mitochondrial membrane 8 homolog A (yeast)	ENSG00000126953	DT388487	LG5	615	455950	ENSGALG00000004963	4	2020651
100604435	BTK	-	Bruton agammaglobulinemia tyrosine kinase	ENSG00000010671	NM_001130260	LG5	615	407759	ENSGALG00000004958	4	2009589	ENSTGUG00000015142	4A
100645948	RPL36A	+	ribosomal protein L36a	ENSG00000241343	ENSXETG00000018150	LG5	615	399394	ENSGALG00000004952	4	2006692	ENSTGUG00000006585	4A	19628045
100652779	GLA	-	galactosidase, alpha	ENSG00000102393	ENSXETG00000018146	LG5	615	388268	ENSGALG00000004948	4	1999420	ENSTGUG00000006566	4A	19618726
100663191	HNRPH2	+	heterogeneous nuclear ribonucleoprotein H2 (H')	ENSG00000126945	ENSXETG00000018321	chr3	313	1144173	ENSGALG00000005955	13	13659657
100805514	ARMCX1	+	armadillo repeat containing, X-linked 1	ENSG00000126947	ENSXETG00000019743	LG3	45	1840280	ENSGALG00000008288	1	13884420	ENSTGUG00000002765	1A	11876524
100870108	ARMCX6	-	armadillo repeat containing, X-linked 6	ENSG00000198960	human duplicate			1840280	ENSGALG00000008288	1	13884420
100878120	ARMCX3	+	armadillo repeat containing, X-linked 3	ENSG00000102401	human duplicate			1840280	ENSGALG00000008288	1	13884420
100910267	ARMCX2	-	armadillo repeat containing, X-linked 2	ENSG00000184867	human duplicate			1840280	ENSGALG00000008288	1	13884420
101087085	NXF5	-	nuclear RNA export factor 5	ENSG00000126952
101137262	ZMAT1	-	zinc finger, matrin type 1	ENSG00000166432	ENSXETG00000001949		280	639803
101380660	TCEAL2	+	transcription elongation factor A (SII)-like 2	ENSG00000184905
101394933	TCEAL6	-	transcription elongation factor A (SII)-like 6	ENSG00000204071
101408684	BEX5	-	BEX family member 5	ENSG00000184515
101470280	NXF2	+	nuclear RNA export factor 2	ENSG00000185554	human duplicate
101615316	NXF2B	-	nuclear RNA export factor 2B	ENSG00000185945	human duplicate
101768610	TMSB15A	-	thymosin beta 15a	ENSG00000158164								ENSTGUG00000006515	4A	19559144
101854158	ARMCX5	+	armadillo repeat containing, X-linked 5	ENSG00000125962
101906294	GPRASP1	+	G protein-coupled receptor associated sorting protein 1	ENSG00000198932
101967340	GPRASP2	+	G protein-coupled receptor associated sorting protein 2	ENSG00000158301
101975642	BHLHB9	+	basic helix-loop-helix domain containing, class B, 9	ENSG00000198908
102192200	RAB40AL	+	RAB40A, member RAS oncogene family-like	ENSG00000102128	ENSXETG00000022807	chr10	900	214964	ENSGALG00000001545	18	3338738
102317581	BEX1	-	brain expressed, X-linked 1	ENSG00000102409
102330749	NXF3	-	nuclear RNA export factor 3	ENSG00000147206	human duplicate
102470020	BEX4	+	BEX family member 4	ENSG00000102409
102507923	TCEAL8	-	transcription elongation factor A (SII)-like 8	ENSG00000180964
102528619	TCEAL5	-	transcription elongation factor A (SII)-like 5	ENSG00000204065
102564274	BEX2	-	brain expressed X-linked 2	ENSG00000133134
102585165	TCEAL7	+	transcription elongation factor A (SII)-like 7	ENSG00000182916
102611380	WBP5	+	WW domain binding protein 5	ENSG00000185222
102631268	NGFRAP1	+	nerve growth factor receptor (TNFRSF16) associated protein 1	ENSG00000166681
102754681	RAB40A	-	RAB40A, member RAS oncogene family	ENSG00000172476	dupliate				ENSGALG00000001545	18	3338797
102840419	TCEAL4	+	transcription elongation factor A (SII)-like 4	ENSG00000133142
102862834	TCEAL3	+	transcription elongation factor A (SII)-like 3	ENSG00000196507
102883648	TCEAL1	+	transcription elongation factor A (SII)-like 1	ENSG00000172465
102930426	MORF4L2	-	mortality factor 4 like 2	ENSG00000123562	ENSXETG00000007837	LG3	40	663911
102962272	GLRA4	-	glycine receptor, alpha 4	ENSG00000188828					ENSGALG00000004936	4	1990427	ENSTGUG00000006554	4A	19604673
102965837	TMEM31	+	transmembrane protein 31	ENSG00000179363
103031439	PLP1	+	proteolipid protein 1 (Pelizaeus-Merzbacher disease, spastic paraplegia 2, uncomplicated)	ENSG00000123560	ENSXETG00000018134	LG5	615	338524	ENSGALG00000000112	4	1977224	ENSTGUG00000006519	4A	19582658
103079951	RAB9B	-	RAB9B, member RAS oncogene family	ENSG00000123570	ENSXETG00000018133	LG5	615	332409	ENSGALG00000004918	4	1967341	ENSTGUG00000006516	4A	19574156
103217200	TMSB15B	+	thymosin beta 15B
103265719	H2BFWT	-	H2B histone family, member W, testis-specific	ENSG00000123569
103268269	H2BFM	+	H2B histone family, member M	ENSG00000101812
103343898	MCART6	-	mitochondrial carrier triple repeat 6	ENSG00000176274	ENSXETG00000018131	LG5	615	301575
103357107	ZCCHC18	+	zinc finger, CCHC domain containing 18
103411301	CXorf39	+	chromosome X open reading frame 39	ENSG00000123575	ENSXETG00000004327	LG5	102	204797	ENSGALG00000008872	4	16867022	ENSTGUG00000003278	4A	9165623
103494719	ESX1	-	ESX homeobox 1	ENSG00000123576	gw1.102.66.1	LG5	102	238922
103810996	IL1RAPL2	+	interleukin 1 receptor accessory protein-like 2	ENSG00000189108	NM_001078899	LG5	102	295492	ENSGALG00000008888	4	17147940	ENSTGUG00000003259	4A	8718424
104463613	TEX13A	-	testis expressed 13A	ENSG00000133149
105066536	NRK	+	Nik related kinase		ENSXETG00000004324	LG5	102	717554
105277197	SERPINA7	-	serpin peptidase inhibitor, clade A (alpha-1 antiproteinase, antitrypsin), member 7	ENSG00000123561
105421319	MUM1L1	+	melanoma associated antigen (mutated) 1-like 1	ENSG00000157502	ENSXETG00000003700	LG3	717	19474
105855160	CXorf57	+	chromosome X open reading frame 57	ENSG00000147231	ENSXETG00000002379	LG5	102	848341	ENSGALG00000008990	4	17440274	ENSTGUG00000003234	4A	8577283
105937068	RNF128	+	ring finger protein 128	ENSG00000133135	CX390651	LG5	102	886266	ENSGALG00000009000	4	17475975	ENSTGUG00000004446	4A	12618721
106045919	TBC1D8B	+	TBC1 domain family, member 8B (with GRAM domain)	ENSG00000133138	ENSXETG00000002382	LG5	102	983492	ENSGALG00000009040	4	17516997	ENSTGUG00000004500	4A	12671355
106143448	RIPPLY1	-	ripply1 homolog (zebrafish)	ENSG00000147223					ENSGALG00000007309	4	11029537
106163634	CLDN2	+	claudin 2	ENSG00000165376	ENSXETG00000018124	LG5	615	98750	ENSGALG00000007311	4	11032859	ENSTGUG00000006446	4A	19380059
106183964	MORC4	-	MORC family CW-type zinc finger 4	ENSG00000133131	ENSXETG00000021718
106310368	RBM41	-	RNA binding motif protein 41	ENSG00000089682					ENSGALG00000004832	4	1868278	ENSTGUG00000006473	4A	19404908
106366657	NUP62CL	-	nucleoporin 62kDa C-terminal like	ENSG00000198088	ENSXETG00000009637	LG5	456	763619	ENSGALG00000004856	4	1871408	ENSTGUG00000006447	4A	19399761
106449862	CXorf41	+	chromosome X open reading frame 41	ENSG00000080572	BC155531	LG5	456	781251	ENSGALG00000004870	4	1880339	ENSTGUG00000006477	4A	19410402
106765680	FRMPD3	+	FERM and PDZ domain containing 3	ENSG00000147234	ENSXETG00000018128	LG5	615	217799	ENSGALG00000004876	4	1904172	ENSTGUG00000006480	4A	19485886
106871654	PRPS1	+	phosphoribosyl pyrophosphate synthetase 1	ENSG00000147224	ENSXETG00000014636	LG5	615	280735	ENSGALG00000004908	4	1948762	ENSTGUG00000006503	4A	19535147
106956451	TSC22D3	-	TSC22 domain family, member 3	ENSG00000157514	ENSXETG00000022572	LG5	239	335436				ENSTGUG00000004943	4A	15730930
107069084	MID2	+	midline 2	ENSG00000080561	CX845259	LG5	239	735256	ENSGALG00000003860	4	1705649	ENSTGUG00000004946	4A	15812135
107224094	TEX13B	-	testis expressed 13B	ENSG00000170925
107288200	VSIG1	+	V-set and immunoglobulin domain containing 1	ENSG00000101842	NM_001112909	LG5	407	1051833	ENSGALG00000008290	4	14232514	ENSTGUG00000004066	4A	11831373
107327437	PSMD10	-	proteasome (prosome, macropain) 26S subunit, non-ATPase, 10	ENSG00000101843	ENSXETG00000012853	LG5	407	1044251	ENSGALG00000008287	4	14225258	ENSTGUG00000004075	4A	11857209
107334934	ATG4A	+	ATG4 autophagy related 4 homolog A (S. cerevisiae)	ENSG00000101844	ENSXETG00000012854	LG5	407	1024960	ENSGALG00000008282	4	14210233	ENSTGUG00000004088	4A	11863146
107398837	COL4A6	-	collagen, type IV, alpha 6	ENSG00000197565	ENSXETG00000001547	LG5	10	367479	ENSGALG00000008266	4	14091254	ENSTGUG00000004100	4A	11883397
107683154	COL4A5	+	collagen, type IV, alpha 5 (Alport syndrome)	ENSG00000188153	ENSXETG00000001565	LG5	10	195419	ENSGALG00000008141	4	14005564	ENSTGUG00000004144	4A	11903957
107975727	IRS4	-	insulin receptor substrate 4	ENSG00000133124	ENSXETG00000001566	LG5	10	173797	ENSGALG00000008107	4	13980111	ENSTGUG00000004277	4A	12118339
108616135	GUCY2F	-	guanylate cyclase 2F, retinal	ENSG00000101890	ENSXETG00000001567	LG5	10	49363	ENSGALG00000000808	1	198463497	ENSTGUG00000013060	1	87663502
108779010	NXT2	+	nuclear transport factor 2-like export factor 2	ENSG00000101888	NM_001126661		742	315632	ENSGALG00000008092	4	13910720	ENSTGUG00000004286	4A	12173124
108866929	KCNE1L	-	KCNE1-like	ENSG00000176076	ENSXETG00000001569	LG5	10	11012	ENSGALG00000023613	4	13903372
108884564	ACSL4	-	acyl-CoA synthetase long-chain family member 4	ENSG00000068366	ENSXETG00000012429	LG5	407	1311	ENSGALG00000008088	4	13863851	ENSTGUG00000004291	4A	12188742
109246362	TMEM164	+	transmembrane protein 164	ENSG00000157600	ENSXETG00000012428	LG5	407	77391	ENSGALG00000008076	4	13801057	ENSTGUG00000004354	4A	12245544
109437414	AMMECR1	-	Alport syndrome, mental retardation, midface hypoplasia and elliptocytosis chromosomal region, gene 1	ENSG00000101935	ENSXETG00000024411	LG5	407	114795	ENSGALG00000008074	4	13722017	ENSTGUG00000004360	4A	12285712
109662285	RGAG1	+	retrotransposon gag domain containing 1
109917084	CHRDL1	-	chordin-like 1	ENSG00000101938	ENSXETG00000012426	LG5	407	223104	ENSGALG00000008072	4	13612341	ENSTGUG00000004370	4A	12418241
110187513	PAK3	+	p21 (CDKN1A)-activated kinase 3	ENSG00000077264	ENSXETG00000012421	LG5	407	364933	ENSGALG00000008058	4	13490321	ENSTGUG00000004384	4A	12573214
110488331	CAPN6	-	calpain 6	ENSG00000077274	ENSXETG00000012420	LG5	407	404767	ENSGALG00000008006	4	13425185	ENSTGUG00000006206	4A	18667315
110537007	DCX	-	doublecortex; lissencephaly, X-linked (doublecortin)	ENSG00000077279	ENSXETG00000012418	LG5	407	457690	ENSGALG00000007993	4	13329698	ENSTGUG00000006180	4A	18553659
110924413	ALG13	+	asparagine-linked glycosylation 13 homolog (S. cerevisiae)	ENSG00000101901	BC161388	LG5	407	639274	ENSGALG00000007976	4	13250122	ENSTGUG00000006168	4A	18491483
111017542	TRPC5	-	transient receptor potential cation channel, subfamily C, member 5	ENSG00000072315	ENSXETG00000012403	LG5	407	678846	ENSGALG00000007972	4	13176785	ENSTGUG00000006117	4A	18397569
111326253	ZCCHC16	+	zinc finger, CCHC domain containing 16	ENSG00000187823
111873879	LHFPL1	-	lipoma HMGIC fusion partner-like 1	ENSG00000182508	ENSXETG00000012860	LG5	407	901170
112018105	AMOT	-	angiomotin	ENSG00000126016	ENSXETG00000012859	LG5	407	973818	ENSGALG00000007952	4	13056181	ENSTGUG00000006087	4A	18258644
113818551	HTR2C	+	5-hydroxytryptamine (serotonin) receptor 2C	ENSG00000147246	ENSXETG00000024787	LG5	258	1371254	ENSGALG00000005853	4	2779898	ENSTGUG00000007457	4A	20516708
114238538	IL13RA2	-	interleukin 13 receptor, alpha 2	ENSG00000123496	ENSXETG00000024786	LG5	258	1447194	ENSGALG00000020316	4	2822781	ENSTGUG00000007461	4A	20592181
114345179	LRCH2	-	leucine-rich repeats and calponin homology (CH) domain containing 2	ENSG00000130224	ENSXETG00000010141	LG5	258	1535990	ENSGALG00000005882	4	2853244	ENSTGUG00000007474	4A	20629119
114423963	RBMXL3	+	RNA binding motif protein, X-linked-like 3	ENSG00000175718
114524292	LUZP4	+	leucine zipper protein 4	ENSG00000102021
114795509	PLS3	+	plastin 3 (T isoform)	ENSG00000102024	ENSXETG00000003677	LG5	518	725561	ENSGALG00000005930	4	2968318	ENSTGUG00000003059	4A	8057812
115301958	AGTR2	+	angiotensin II receptor, type 2	ENSG00000180772	ENSXETG00000024696	LG5	518	693316	ENSGALG00000005936	4	3001924	ENSTGUG00000003094	4A	8095692
115567774	SLC6A14	+	solute carrier family 6 (amino acid transporter), member 14	ENSG00000087916	ENSXETG00000003675	LG5	518	636296	ENSGALG00000005957	4	3035074	ENSTGUG00000003099	4A	8132532
115592852	CXorf61	-	chromosome X open reading frame 61	ENSG00000204019
117031776	KLHL13	-	kelch-like 13 (Drosophila)	ENSG00000003096	ENSXETG00000003672	LG5	518	295426	ENSGALG00000005982	4	3190283	ENSTGUG00000003125	4A	8310326
117480042	WDR44	+	WD repeat domain 44	ENSG00000131725	ENSXETG00000003671	LG5	518	149972	ENSGALG00000005997	4	3284671	ENSTGUG00000003141	4A	8412294
117629872	DOCK11	+	dedicator of cytokinesis 11	ENSG00000147251	ENSXETG00000003669	LG5	518	101355	ENSGALG00000006017	4	3323845	ENSTGUG00000003165	4A	8458779
117861559	IL13RA1	+	interleukin 13 receptor, alpha 1	ENSG00000131724	ENSXETG00000005423	LG5	31	10841	ENSGALG00000006032	4	3386846	ENSTGUG00000003228	4A	8551524
117957787	ZCCHC12	+	zinc finger, CCHC domain containing 12	ENSG00000174460
118108713	LONRF3	+	LON peptidase N-terminal domain and ring finger 3	ENSG00000175556	e_gw1.102.87.1	LG5	102	175317	ENSGALG00000008860	4	16825126	ENSTGUG00000003292	4A	9198406
118212598	KIAA1210	-	KIAA1210 protein	ENSG00000175553
118370211	PGRMC1	+	progesterone receptor membrane component 1	ENSG00000101856	ENSXETG00000004333	LG5	102	53124	ENSGALG00000020260	4	16741602	ENSTGUG00000003313	4A	9305793
118533023	SLC25A43	+	solute carrier family 25, member 43	ENSG00000077713	ENSXETG00000004334	LG5	102	27495	ENSGALG00000008682	4	16696086	ENSTGUG00000003315	4A	9329759
118602363	SLC25A5	+	solute carrier family 25 (mitochondrial carrier; adenine nucleotide translocator), member 5	ENSG00000005022	ENSXETG00000025466	LG5	102	21869	ENSGALG00000008675	4	16692564
118673501	CXorf56	-	chromosome X open reading frame 56	ENSG00000018610	ENSXETG00000020806	LG5	825	108822	ENSGALG00000008652	4	16684512	ENSTGUG00000003329	4A	9358401
118708499	UBE2A	-	ubiquitin-conjugating enzyme E2A (RAD6 homolog)	ENSG00000077721	ENSXETG00000007437	LG5	593	53324	ENSGALG00000008648	4	16676640	ENSTGUG00000003344	4A	9361009
118722306	NKRF	-	NF-kappaB repressing factor	ENSG00000186416	ENSXETG00000007438	LG5	593	69423	ENSGALG00000008645	4	16664299	ENSTGUG00000003354	4A	9373790
118749687	SEPT6	-	septin 6	ENSG00000125354	ENSXETG00000007443	LG5	593	128897	ENSGALG00000008633	4	16638499	ENSTGUG00000003361	4A	9397163
118892576	ANKRD58	+	ankyrin repeat domain 58	ENSG00000187808
118920469	RPL39	-	ribosomal protein L39	ENSG00000198918	BC156001	LG5	593	108585
118967989	UPF3B	-	UPF3 regulator of nonsense transcripts homolog B (yeast)	ENSG00000125351	ENSXETG00000007440	LG5	593	95562	ENSGALG00000008618	4	16625245	ENSTGUG00000003413	4A	9435401
119004495	RNF113A	-	ring finger protein 113A	ENSG00000125352	ENSXETG00000002042	LG1	12	1009760	ENSGALG00000000538	27	2689825	ENSTGUG00000001947	27	421627
119005734	NDUFA1	+	NADH dehydrogenase (ubiquinone) 1 alpha subcomplex, 1, 7.5kDa	ENSG00000125356	BC156010	LG5	593	91790	ENSGALG00000008613	4	16624397	ENSTGUG00000003432	4A	9441549
119029936	AKAP14	+	A kinase (PRKA) anchor protein 14	ENSG00000186471	DT416611	LG5	593	83599	ENSGALG00000020261	4	16620495	ENSTGUG00000003440	4A	9443728
119059023	NKAP	-	NFKB activating protein	ENSG00000101882	ENSXETG00000007439	LG5	593	74840	ENSGALG00000020262	4	16614499	ENSTGUG00000012597	4A	9447539
119206229	RHOXF2B	-	Rhox homeobox family, member 2B	ENSG00000203989
119243025	RHOXF1	-	Rhox homeobox family, member 1	ENSG00000101883
119292467	RHOXF2	-	Rhox homeobox family, member 2	ENSG00000131721
119384607	ZBTB33	+	zinc finger and BTB domain containing 33	ENSG00000177485	ENSXETG00000004479	LG5	10	5060717	ENSGALG00000008611	4	16604345	ENSTGUG00000018438	4A	9459731
119392505	FAM70A	-	family with sequence similarity 70, member A	ENSG00000125355	ENSXETG00000004478	LG5	10	5019895	ENSGALG00000008604	4	16579000	ENSTGUG00000003447	4A	9468240
119495940	ATP1B4	+	ATPase, (Na+)/K+ transporting, beta 4 polypeptide	ENSG00000101892	ENSXETG00000004477	LG5	10	4994093	ENSGALG00000008593	4	16570193	ENSTGUG00000003461	4A	9494428
119560003	LAMP2	-	lysosomal-associated membrane protein 2	ENSG00000005893	ENSXETG00000004476	LG5	10	4971011	ENSGALG00000008572	4	16551749	ENSTGUG00000003483	4A	9505775
119658444	CUL4B	-	cullin 4B	ENSG00000158290	ENSXETG00000004474	LG5	10	4925872	ENSGALG00000008559	4	16522658	ENSTGUG00000003508	4A	9528731
119737744	MCTS1	+	malignant T cell amplified sequence 1	ENSG00000232119	ENSXETG00000004472	LG5	10	4912616	ENSGALG00000008517	4	16513180	ENSTGUG00000003338	4A	9359760
119759531	C1GALT1C1	-	C1GALT1-specific chaperone 1	ENSG00000171155	ENSXETG00000025606	LG5	10	4897686	ENSGALG00000008513	4	16510640
120006451	CT47B1	-	cancer/testis antigen family 147, member B1	ENSG00000236446
120067694	CT47A11	-	cancer/testis antigen family 47, member A11	ENSG00000226929
120072555	CT47A10	-	cancer/testis antigen family 47, member A10	ENSG00000224089
120077415	CT47A9	-	cancer/testis antigen family 47, member A9	ENSG00000226600
120082276	CT47A8	-	cancer/testis antigen family 47, member A8	ENSG00000230347
120087136	CT47A7	-	cancer/testis antigen family 47, member A7	ENSG00000228517
120092019	CT47A6	-	cancer/testis antigen family 47, member A6	ENSG00000226023
120096880	CT47A5	-	cancer/testis antigen family 47, member A5	ENSG00000237957
120101740	CT47A4	-	cancer/testis antigen family 47, member A4	ENSG00000230594
120106600	CT47A3	-	cancer/testis antigen family 47, member A3	ENSG00000236126
120111460	CT47A2	-	cancer/testis antigen family 47, member A2	ENSG00000236371
120116320	CT47A1	-	cancer/testis antigen family 47, member A1
120181462	GLUD2	+	glutamate dehydrogenase 2	ENSG00000182890	ENSXETG00000008151	LG7	842		ENSGALG00000002020	6	3646956
122318096	GRIA3	+	glutamate receptor, ionotrophic, AMPA 3	ENSG00000125675	ENSXETG00000019504	LG5	10	2376475	ENSGALG00000008512	4	15868385	ENSTGUG00000003563	4A	10072724
122734412	THOC2	-	THO complex 2	ENSG00000125676	ENSXETG00000016195	LG5	10	2268297	ENSGALG00000008507	4	15807725
122994048	XIAP	+	X-linked inhibitor of apoptosis	ENSG00000101966	ENSXETG00000016194	LG5	10	2234159	ENSGALG00000008491	4	15780147	ENSTGUG00000003713	4A	10264520
123094475	STAG2	+	stromal antigen 2	ENSG00000101972	NM_001127960	LG5	10	2150078	ENSGALG00000008482	4	15655610	ENSTGUG00000003722	4A	10322249
123480148	SH2D1A	+	SH2 domain protein 1A, Duncan's disease (lymphoproliferative syndrome)	ENSG00000183918	ENSXETG00000016191	LG5	10	2085072	ENSGALG00000008447	4	15655550	ENSTGUG00000003791	4A	10418833
123511823	ODZ1	-	odz, odd Oz/ten-m homolog 1(Drosophila)	ENSG00000009694	C_scaffold_10000006	LG5	10	1881766	ENSGALG00000008442	4	15414755	ENSTGUG00000003800	4A	10441298
125298514	WDR40C	-	WD repeat domain 40C	ENSG00000198354	dupllicate
125683369	WDR40B	-	WD repeat domain 40B	ENSG00000198889	NM_203667	LG1	638	400244
125953747	CXorf64	+	chromosome X open reading frame 64	ENSG00000183631
127184945	ACTRT1	-	actin-related protein T1	ENSG00000123165
128580478	SMARCA1	-	SWI/SNF related, matrix associated, actin dependent regulator of chromatin, subfamily a, member 1	ENSG00000102038	ENSXETG00000001526	LG5	10	684537	ENSGALG00000008431	4	14429552	ENSTGUG00000003899	4A	11602740
128674252	OCRL	+	oculocerebrorenal syndrome of Lowe	ENSG00000122126	BC124573	LG5	366	198206	ENSGALG00000003920	4	1635293	ENSTGUG00000004995	4A	15930996
128779325	APLN	-	apelin, AGTRL1 ligand	ENSG00000171388	BC157367	LG5	366	55673
128872946	XPNPEP2	+	X-prolyl aminopeptidase (aminopeptidase P) 2, membrane-bound	ENSG00000122121	ENSXETG00000007460	LG5	593	189426	ENSGALG00000003949	4	1626935	ENSTGUG00000005061	4A	15969194
128913960	SASH3	+	SAM and SH3 domain containing 3	ENSG00000122122	ENSXETG00000007461	LG5	593	235722	ENSGALG00000003951	4	1622391
128938912	ZDHHC9	-	zinc finger, DHHC-type containing 9	ENSG00000188706	ENSXETG00000007463	LG5	593	258077	ENSGALG00000003962	4	1610625
129040159	UTP14A	+	UTP14, U3 small nucleolar ribonucleoprotein, homolog A (yeast)	ENSG00000156697	ENSXETG00000007465	LG5	593	309040	ENSGALG00000024039	4	1604180	ENSTGUG00000005130	4A	15998096
129116669	BCORL1	+	BCL6 co-repressor-like 1	ENSG00000085185	ENSXETG00000007610	LG5	62	1658395	ENSGALG00000003976	4	1581961
129198895	ELF4	-	E74-like factor 4 (ELF4)	ENSG00000102034					ENSGALG00000016947	1	170022665
129263337	AIFM1	-	apoptosis-inducing factor, mitochondrion-associated, 1	ENSG00000156709	ENSXETG00000018186	LG5	615	532436	ENSGALG00000004003	4	1565973	ENSTGUG00000005167	4A	16029616
129305773	RAB33A	+	RAB33A, member RAS oncogene family	ENSG00000134594	ENSXETG00000018183	LG5	615	519442	ENSGALG00000024049	4	1553922	ENSTGUG00000005228	4A	16050745
129336681	ZNF280C	-	zinc finger protein 280C	ENSG00000056277	ENSXETG00000016560		589	402882	ENSGALG00000014375	10	8647480
129474047	SLC25A14	+	solute carrier family 25 (mitochondrial carrier, brain), member 14	ENSG00000102078					ENSGALG00000004063	4	1545931	ENSTGUG00000005241	4A	16055901
129518414	GPR119	-	G protein-coupled receptor 119	ENSG00000147262	ENSXETG00000020095		262	107996	ENSGALG00000004069	4	1543923	ENSTGUG00000018290	4A	16065415
129535943	RBMX2	+	RNA binding motif protein, X-linked 2	ENSG00000134597	ENSXETG00000026179	LG5	456	544999	ENSGALG00000004025	4	1553805	ENSTGUG00000005239	4A	16054211
129757355	ENOX2	-	ecto-NOX disulfide-thiol exchanger 2	ENSG00000165675					ENSGALG00000004079	4	1517346	ENSTGUG00000005267	4A	16081088
130192216	FLJ30058	+	hypothetical protein FLJ30058. duplicate	ENSG00000147256					ENSGALG00000007160	4	9586935	ENSTGUG00000005313	4A	16107412
130407480	IGSF1	-	immunoglobulin superfamily, member 1	ENSG00000147255
130678048	OR13H1	+	olfactory receptor, family 13, subfamily H, member 1	ENSG00000171054	BC167144	LG5	290	1263375
131157245	MST4	+	serine/threonine protein kinase MST4	ENSG00000134602	ENSXETG00000005418	LG5	31	115995	ENSGALG00000006049	4	3420719	ENSTGUG00000003029	4A	7913098
131211021	FRMD7	-	FERM domain containing 7	ENSG00000165694	ENSXETG00000005416	LG5	31	163375				ENSTGUG00000003017	4A	7895974
131337053	RAP2C	-	RAP2C, member of RAS oncogene family	ENSG00000123728	ENSXETG00000005415	LG5	31	188199	ENSGALG00000006061	4	3472761	ENSTGUG00000003016	4A	7877087
131512177	MBNL3	-	muscleblind-like 3 (Drosophila)	ENSG00000076770	ENSXETG00000005409	LG5	31	209788	ENSGALG00000006066	4	3493228	ENSTGUG00000002999	4A	7804776
131760038	HS6ST2	-	heparan sulfate 6-O-sulfotransferase 2	ENSG00000171004	ENSXETG00000005408	LG5	31	333959	ENSGALG00000006071	4	3590597
132159507	USP26	-	ubiquitin specific peptidase 26	ENSG00000134588					ENSGALG00000011427	7	24056297
132350697	TFDP3	-	transcription factor Dp family, member 3	ENSG00000183434
132435064	GPC4	-	glypican 4	ENSG00000076716	ENSXETG00000005400	LG5	31	650879	ENSGALG00000006080	4	3768498	ENSTGUG00000002981	4A	7492615
132669773	GPC3	-	glypican 3	ENSG00000147257	BC157235.1	LG5	31	916817	ENSGALG00000006087	4	3845309	ENSTGUG00000002973	4A	7302210
133507342	PHF6	+	PHD finger protein 6	ENSG00000156531	ENSXETG00000019769	LG5	31	1097517	ENSGALG00000006094	4	4000017	ENSTGUG00000002962	4A	7222847
133594175	HPRT1	+	hypoxanthine phosphoribosyltransferase 1 (Lesch-Nyhan syndrome)	ENSG00000165704	ENSXETG00000019768	LG5	31	1137152	ENSGALG00000006098	4	4031843	ENSTGUG00000002952	4A	7185385
133699873	PLAC1	-	placenta-specific 1	ENSG00000170965
133903596	FAM122B	-	family with sequence similarity 122B	ENSG00000156504	ENSXETG00000024460	LG5	31	1235328	ENSGALG00000006108	4	4075803	ENSTGUG00000002933	4A	7126219
133941224	FAM122C	+	family with sequence similarity 122C	ENSG00000156500	NM_203960	LG5	31	1274649
134021662	MOSPD1	-	motile sperm domain containing 1	ENSG00000101928	ENSXETG00000019763	LG5	31	1291299	ENSGALG00000006132	4	4105856	ENSTGUG00000002920	4A	7089425
134154534	FAM127C	-	family with sequence similarity 127, member C	ENSG00000212747	NM_203960	LG5	31	1274649
134166333	FAM127A	+	family with sequence similarity 127, member A	ENSG00000134590
134184962	FAM127B	-	family with sequence similarity 127, member B	ENSG00000203950
134290461	CXorf48	-	chromosome X open reading frame 48	ENSG00000169551
134419719	ZNF75D	-	zinc finger protein 75D	ENSG00000186376
134478696	ZNF449	+	zinc finger protein 449	ENSG00000173275
134654555	DDX26B	+	DEAD/H (Asp-Glu-Ala-Asp/His) box polypeptide 26B	ENSG00000165359	ENSXETG00000019762	LG5	31	1346711	ENSGALG00000006157	4	4140961	ENSTGUG00000002901	4A	7011533
134847185	CT45A1	+	cancer/testis antigen family 45, member A1	ENSG00000232478
134866214	CT45A2	+	cancer/testis antigen family 45, member A2	ENSG00000232417
134883488	CT45A3	+	cancer/testis antigen family 45, member A3
134928697	CT45A4	-	cancer/testis antigen family 45, member A4	ENSG00000228836
134945964	CT45A5	-	cancer/testis antigen family 45, member A5
134963215	CT45A6	-	cancer/testis antigen family 45, member A6	ENSG00000226907
134975785	SAGE1	+	sarcoma antigen 1	ENSG00000181433	ENSXETG00000019762	LG5	31	1346711
135044231	MMGT1	-	membrane magnesium transporter 1	ENSG00000169446	ENSXETG00000024459	LG5	31	1387802	ENSGALG00000006162	4	4184366	ENSTGUG00000002897	4A	6997357
135067586	SLC9A6	+	solute carrier family 9 (sodium/hydrogen exchanger), member 6	ENSG00000198689	ENSXETG00000019761	LG5	31	1403075	ENSGALG00000006180	4	4189484	ENSTGUG00000002865	4A	6974324
135229680	FHL1	+	four and a half LIM domains 1	ENSG00000022267	ENSXETG00000019760	LG5	31	1477539	ENSGALG00000006190	4	4236394	ENSTGUG00000002863	4A	6927546
135300380	MAP7D3	-	MAP7 domain containing 3	ENSG00000129680	ENSXETG00000019759	LG6	31	1500034	ENSGALG00000006256	4	4243835	ENSTGUG00000002861	4A	6906433
135383122	GPR112	+	G protein-coupled receptor 112	ENSG00000156920	jgi_fgenesh1_pg.C_scaffold_31000052	LG5	31	1587589	ENSGALG00000006393	4	4315284
135570125	BRS3	+	bombesin-like receptor 3	ENSG00000102239	ENSXETG00000019750	LG5	31	1634926	ENSGALG00000006406	4	4332640	ENSTGUG00000002096	4A	46211
135579671	HTATSF1	+	HIV-1 Tat specific factor 1	ENSG00000102241	ENSXETG00000019749	LG5	31	1651959	ENSGALG00000006410	4	4343017	ENSTGUG00000002099	4A	56718
135614311	VGLL1	+	vestigial like 1 (Drosophila)	ENSG00000102243	ENSXETG00000019748	LG5	31	1696743	ENSGALG00000006412	4	4361511	ENSTGUG00000002106	4A	76146
135730336	CD40LG	+	CD40 ligand (TNF superfamily, member 5, hyper-IgM syndrome)	ENSG00000102245	ENSXETG00000017494	LG5	31	1802054	ENSGALG00000006415	4	4377155	ENSTGUG00000002108	4A	97053
135747709	ARHGEF6	-	Rac/Cdc42 guanine nucleotide exchange factor (GEF) 6	ENSG00000129675	ENSXETG00000017497	LG5	31	1790302	ENSGALG00000006439	4	4386276	ENSTGUG00000002111	4A	109426
135955619	RBMX	-	RNA binding motif protein, X-linked	ENSG00000147274	ENSXETG00000003481	LG5	31	1917210	ENSGALG00000006457	4	4422127	ENSTGUG00000002135	4A	154964
136112307	GPR101	-	G protein-coupled receptor 101	ENSG00000165370	ENSXETG00000003478	LG5	31	1985175
136648346	ZIC3	+	Zic family member 3 heterotaxy 1 (odd-paired homolog, Drosophila)	ENSG00000156925	ENSXETG00000024458	LG5	31	2123162	ENSGALG00000006497	4	4561440	ENSTGUG00000002155	4A	298368
137713734	FGF13	-	fibroblast growth factor 13	ENSG00000129682	ENSXETG00000003477	LG5	31	2352803	ENSGALG00000006508	4	4765422	ENSTGUG00000002160	4A	495952
138612895	F9	+	coagulation factor IX (plasma thromboplastic component, Christmas disease, hemophilia B)	ENSG00000101981	ENSXETG00000003472	LG5	31	2608263	ENSGALG00000006513	4	5025926	ENSTGUG00000002174	4A	712515
138663930	MCF2	-	MCF.2 cell line derived transforming sequence	ENSG00000101977	ENSXETG00000018322	LG5	31	2636570	ENSGALG00000006562	4	5044870	ENSTGUG00000002176	4A	727985
138808505	ATP11C	-	ATPase, class VI, type 11C	ENSG00000101974	ENSXETG00000018290	LG5	31	2725214	ENSGALG00000006623	4	5097973	ENSTGUG00000002206	4A	777964
139037884	CXorf66	-	chromosome X open reading frame 66	ENSG00000203933
139585152	SOX3	-	SRY (sex determining region Y)-box 3	ENSG00000134595	ENSXETG00000007607	LG5	62	1304016	ENSGALG00000007243	4	10594559	ENSTGUG00000006268	4A	8786532
139865425	CDR1	-	cerebellar degeneration-related protein 1, 34kDa	ENSG00000184258
140084756	SPANXB2	+	SPANX family, member B2	ENSG00000227234
140096761	SPANXB1	+	SPANX family, member B1	ENSG00000235604
140269930	LDOC1	-	leucine zipper, down-regulated in cancer 1	ENSG00000182195
140335596	SPANXC	-	SPANX family, member C	ENSG00000198573
140590849	CXorf18	+	chromosome X open reading frame 18
140671806	SPANXA1	-	sperm protein associated with the nucleus, X-linked, family member A1	ENSG00000198021
140677835	SPANXA2	+	SPANX family, member A2	ENSG00000203926
140785568	SPANXD	-	SPANX family, member D	ENSG00000196406
140926102	MAGEC3	+	melanoma antigen family C, 3	ENSG00000165509	human duplicate
140991680	MAGEC1	+	melanoma antigen family C, 1	ENSG00000155495	human duplicate
141290130	MAGEC2	-	melanoma antigen family C, 2	ENSG00000046774	human duplicate
142113704	SPANXN4	+	SPANX family, member N4	ENSG00000189326
142596564	SPANXN3	-	SPANX family, member N3	ENSG00000189252
142715918	SLITRK4	-	SLIT and NTRK-like family, member 4	ENSG00000179542	ENSXETG00000012352	LG5	62	736518	ENSGALG00000007242	4	9985473	ENSTGUG00000004770	4A	14944009
142795055	SPANXN2	-	SPANX family, member N2	ENSG00000203924
142967173	UBE2NL	+	ubiquitin-conjugating enzyme E2N-like	ENSG00000102069
144329107	SPANXN1	+	SPANX family, member N1	ENSG00000203923
144899347	SLITRK2	+	SLIT and NTRK-like family, member 2	ENSG00000185985	ENSXETG00000004288	LG5	62	283331	ENSGALG00000009192	4	19235545	ENSTGUG00000004763	4A	14467183
144908928	CXorf1	+	chromosome X open reading frame 1	ENSG00000221870
145895624	CXorf51	-	chromosome X open reading frame 51
146993509	FMR1	+	fragile X mental retardation 1	ENSG00000102081	ENSXETG00000019647	LG6	102	2534697	ENSGALG00000009177	4	18822467	ENSTGUG00000004735	4A	14043684
147062849	FMR1NB	+	fragile X mental retardation 1 neighbor	ENSG00000176988
147582139	AFF2	+	AF4/FMR2 family, member 2	ENSG00000155966	ENSXETG00000019630	LG5	102	2141754	ENSGALG00000023501	4	18594601	ENSTGUG00000004690	4A	13606502
148560298	IDS	-	iduronate 2-sulfatase (Hunter syndrome)	ENSG00000010404	ENSXETG00000007745	LG5	102	2025353	ENSGALG00000009154	4	18227183	ENSTGUG00000004678	4A	14473244
148622557	CXorf40A	+	chromosome X open reading frame 40A	ENSG00000197021	ENSXETG00000006722	LG5	617	71344	ENSGALG00000009128	4	18189883	ENSTGUG00000004664	4A	13418985
148663309	MAGEA9B	-	melanoma antigen family A, 9B	ENSG00000123584
148674172	HSFX2	-	heat shock transcription factor family, X linked 2	ENSG00000171129
148676927	HSFX1	+	heat shock transcription factor family, X linked 1	ENSG00000171116
148678216	TMEM185A	-	transmembrane protein 185A	ENSG00000155984	ENSXETG00000007744	LG5	102	2012912	ENSGALG00000009139	4	18195353	ENSTGUG00000004667	4A	13422555
148769903	MAGEA11	-	melanoma antigen family A, 11	ENSG00000185247
148863600	MAGEA9	+	melanoma antigen family A, 9	ENSG00000166008
149009996	MAGEA8	+	melanoma antigen family A, 8	ENSG00000156009
149100415	CXorf40B	-	chromosome X open reading frame 40B	ENSG00000197021	human duplicate
149613720	MAMLD1	+	mastermind-like domain containing 1	ENSG00000013619	ENSXETG00000007743	LG5	102	1620621	ENSGALG00000009098	4	17937650	ENSTGUG00000004663	4A	13162823
149737047	MTM1	+	myotubularin 1	ENSG00000171100	ENSXETG00000017786	LG5	102	1559605	ENSGALG00000009096	4	17881253	ENSTGUG00000004636	4A	13105979
149861869	MTMR1	+	myotubularin related protein 1	ENSG00000063601	ENSXETG00000007741	LG5	102	1511359	ENSGALG00000009085	4	17845986	ENSTGUG00000004586	4A	13062334
149934809	CD99L2	-	CD99 molecule-like 2	ENSG00000102181	NM_001127028	LG5	102	1461476	ENSGALG00000009075	4	17825428	ENSTGUG00000004576	4A	13047922
150151763	HMGB3	+	high-mobility group box 3	ENSG00000029993	ENSXETG00000007740	LG5	102	1422675	ENSGALG00000009071	4	17786935	ENSTGUG00000004568	4A	12986529
150345059	GPR50	+	G protein-coupled receptor 50	ENSG00000102195	ENSXETG00000002387	LG5	102	1293482	ENSGALG00000009067	4	17749666	ENSTGUG00000004565	4A	12922697
150565705	VMA21	+	VMA21 vacuolar H+-ATPase homolog (S. cerevisiae)	ENSG00000160131	ENSXETG00000025460	LG5	102	1150385	ENSGALG00000009065	4	17648228	ENSTGUG00000004558	4A	12818426
150732007	PASD1	+	PAS domain containing 1	ENSG00000166049	ENSXETG00000002385	LG5	102	1029227	ENSGALG00000009063	4	17550869	ENSTGUG00000004465	4A	12667444
150866779	PRRG3	+	proline rich Gla (G-carboxyglutamic acid) 3 (transmembrane)	ENSG00000130032	ENSXETG00000009640	LG5	456	807237	ENSGALG00000007290	4	11021145	ENSTGUG00000006439	4A	19368141
150884508	FATE1	+	fetal and adult testis expressed 1	ENSG00000147378
150903218	CNGA2	+	cyclic nucleotide gated channel alpha 2	ENSG00000183862	e_gw1.456.43.1	LG5	456	131509	ENSGALG00000007282	4	11001785	ENSTGUG00000006426	4A	19342297
151081361	MAGEA4	+	melanoma antigen family A, 4	ENSG00000147381
151121596	GABRE	-	gamma-aminobutyric acid (GABA) A receptor, epsilon	ENSG00000102287
151282526	MAGEA5	-	melanoma antigen family A, 5
151302891	MAGEA10	-	melanoma antigen family A, 10	ENSG00000124260
151335634	GABRA3	-	gamma-aminobutyric acid (GABA) A receptor, alpha 3	ENSG00000011677	ENSXETG00000026177	LG5	456	608727	ENSGALG00000007269	4	10836761	ENSTGUG00000006327	4A	19098480
151806637	GABRQ	+	gamma-aminobutyric acid (GABA) receptor, theta	ENSG00000147402
151867245	MAGEA6	+	melanoma antigen family A, 6	ENSG00000197172
151876743	CSAG3	-	CSAG family, member 3	ENSG00000197463
151885384	MAGEA2B	+	melanoma antigen family A, 2B	ENSG00000183305
151899293	MAGEA12	-	melanoma antigen family A, 12	ENSG00000213401
151903228	CSAG1	+	chondrosarcoma associated gene 1	ENSG00000198930
151918388	MAGEA2	-	melanoma antigen family A, 2	ENSG00000184750
151927734	CSAG2	+	CSAG family, member 2	ENSG00000184324
151934652	MAGEA3	-	melanoma antigen family A, 3	ENSG00000221867
151995871	CETN2	-	centrin, EF-hand protein, 2	ENSG00000147400	ENSXETG00000018443	LG5	258	671547	ENSGALG00000007510	4	11378220	ENSTGUG00000005489	4A	16462722
151999511	NSDHL	+	NAD(P) dependent steroid dehydrogenase-like	ENSG00000147383	ENSXETG00000018441	LG5	258	657740	ENSGALG00000007493	4	11367347	ENSTGUG00000005479	4A	16451623
152082997	ZNF185	+	zinc finger protein 185 (LIM domain)	ENSG00000147394					ENSGALG00000007488	4	11312405	ENSTGUG00000005478	4A	16408259
152157368	PNMA5	-	paraneoplastic antigen like 5	ENSG00000198883
152224766	PNMA3	+	paraneoplastic antigen MA3	ENSG00000183837
152338264	PNMA6A	+	paraneoplastic antigen like 6A	ENSG00000224201
152481522	MAGEA1	-	melanoma antigen family A, 1 (directs expression of antigen MZ2-E)	ENSG00000198681
152599613	ZNF275	+	zinc finger protein 275	ENSG00000063587
152683781	ZFP92	+	zinc finger protein 92 homolog (mouse)
152710178	TREX2	-	three prime repair exonuclease 2	ENSG00000183479	ENSXETG00000024740	LG5	154	2183756
152713124	HAUS7	-	HAUS augmin-like complex, subunit 7	ENSG00000213397	ENSXETG00000018379		618	571567
152760411	BGN	+	biglycan	ENSG00000182492	ENSXETG00000012934	LG5	154	816712
152801580	ATP2B3	+	ATPase, Ca++ transporting, plasma membrane 3	ENSG00000067842	M_001131043	LG5	154	922254
152853383	FAM58A	+	family with sequence similarity 58, member A	ENSG00000147382	ENSXETG00000007696	LG5	154	1023899
152907897	DUSP9	+	dual specificity phosphatase 9	ENSG00000130829	ENSXETG00000007698	LG5	154	1082411
152935188	PNCK	-	pregnancy upregulated non-ubiquitously expressed CaM kinase	ENSG00000130822	ENSXETG00000007699	LG5	154	1144106
152953752	SLC6A8	+	solute carrier family 6 (neurotransmitter transporter, creatine), member 8	ENSG00000130821	ENSXETT00000016798	LG6	154	1,216,115	ENSGALG00000022643	12	11865891
152965947	BCAP31	-	B-cell receptor-associated protein 31	ENSG00000185825	ENSXETG00000024749	LG5	154	1277037
152990323	ABCD1	+	ATP-binding cassette, sub-family D (ALD), member 1	ENSG00000101986	ENSXETG00000007705	LG5	154	1296878
153029711	PLXNB3	+	plexin B3	ENSG00000198753	ENSXETG00000007706	LG5	154	1368863
153046510	SRPK3	+	SFRS protein kinase 3	ENSG00000184343	ENSXETG00000000735	LG5	322	1113689
153051221	IDH3G	-	isocitrate dehydrogenase 3 (NAD+) gamma	ENSG00000067829	ENSXETG00000000731	LG5	322	1128675
153060094	SSR4	+	signal sequence receptor, delta (translocon-associated protein delta)	ENSG00000180879	ENSXETG00000000730	LG5	322	1140955
153067623	PDZD4	-	PDZ domain containing 4	ENSG00000067840	ENSXETG00000000725	LG5	322	1160611
153126971	L1CAM	-	L1 cell adhesion molecule	ENSG00000198910	ENSXETG00000000719	LG5	322	1247286
153146127	LCAP	+	lung carcinoma-associated protein	ENSG00000196987
153170428	AVPR2	+	arginine vasopressin receptor 2 (nephrogenic diabetes insipidus)	ENSG00000126895	ENSXETG00000014233	LG5	275	109244	ENSGALG00000009497	1	30281578	ENSTGUG00000005614	1A	27785077
153172831	ARHGAP4	-	Rho GTPase activating protein 4	ENSG00000089820	ENSXETG00000021725		136	891847
153195377	ARD1A	-	ARD1 homolog A, N-acetyltransferase (S. cerevisiae)	ENSG00000102030	ENSXETG00000021724		136	822399
153200722	RENBP	-	renin binding protein	ENSG00000102032	ENSXETG00000021721		136	806184
153213008	HCFC1	-	host cell factor C1 (VP16-accessory protein)	ENSG00000172534	ENSXETG00000014251	LG5	275	416471
153237991	TMEM187	+	transmembrane protein 187	ENSG00000177854	CX878712	LG5	275	403734
153275957	IRAK1	-	interleukin-1 receptor-associated kinase 1	ENSG00000184216	ENSXETG00000014246	LG5	275	333996
153287264	MECP2	-	methyl CpG binding protein 2 (Rett syndrome)	ENSG00000169057	ENSXETG00000014242	LG5	275	247431
153409725	OPN1LW	+	opsin 1 (cone pigments), long-wave-sensitive (color blindness, protan)	ENSG00000102076	ENSXETG00000014236	LG5	275	208535
153448167	OPN1MW	+	opsin 1 (cone pigments), medium-wave-sensitive (color blindness, deutan)	ENSG00000147380	human duplicate
153485267	OPN1MW2	+	opsin 1 (cone pigments), medium-wave-sensitive 2	ENSG00000166160	human duplicate
153498932	TEX28	-	testis expressed 28	ENSG00000185254
153524151	TKTL1	+	transketolase-like 1	ENSG00000007350	ENSXETG00000026656		136	563146
153576900	FLNA	-	filamin A, alpha (actin binding protein 280)	ENSG00000196924	ENSXETG00000014268	LG5	275	715783
153607597	EMD	+	emerin (Emery-Dreifuss muscular dystrophy)	ENSG00000102119	BC121865	LG5	275	464273
153626571	RPL10	+	ribosomal protein L10	ENSG00000147403	ENSXETG00000010878		1458	18645
153629579	DNASE1L1	-	deoxyribonuclease I-like 1	ENSG00000013563	ENSXETG00000010881		1458	23640
153639877	TAZ	+	tafazzin (cardiomyopathy, dilated 3A (X-linked); endocardial fibroelastosis 2; Barth syndrome)	ENSG00000102125	ENSXETG00000003378	LG5	1144	173169
153656978	ATP6AP1	+	ATPase, H+ transporting, lysosomal accessory protein 1	ENSG00000071553	ENSXETG00000003377	LG5	1144	155776	ENSGALG00000008836	1	24119259	ENSTGUG00000004340	1A	21609471
153665259	GDI1	+	GDP dissociation inhibitor 1	ENSG00000203879	ENSXETG00000003376	LG5	1144	140823
153672508	FAM50A	+	family with sequence similarity 50, member A	ENSG00000071859	ENSXETG00000003375	LG5	1144	127674
153686623	PLXNA3	+	plexin A3	ENSG00000130827	ENSXETG00000028084	LG5	1144	38982
153705241	LAGE3	-	L antigen family, member 3	ENSG00000196976	CR848196	LG1	327	761679
153712056	UBL4A	-	ubiquitin-like 4A	ENSG00000102178	ENSXETG00000007175	LG5	690	134666
153715650	SLC10A3	-	solute carrier family 10 (sodium/bile acid cotransporter family), member 3	ENSG00000126903	NM_001078948	LG5	507	203712
153734506	FAM3A	-	family with sequence similarity 3, member A	ENSG00000071889	ENSXETG00000023067	LG5	507	192002
153759606	G6PD	-	glucose-6-phosphate dehydrogenase	ENSG00000160211	NM_001017312	LG5	507	111969	XP_425746	21
153770459	IKBKG	+	inhibitor of kappa light polypeptide gene enhancer in B-cells, kinase gamma	ENSG00000073009	NM_001126749	LG5	507	95227
153813418	CTAG1A	+	cancer/testis antigen 1A	ENSG00000183678
153845865	CTAG1B	-	cancer/testis antigen 1B	ENSG00000184033
153880251	CTAG2	-	cancer/testis antigen 2	ENSG00000126890
153903526	GAB3	-	GRB2-associated binding protein 3	ENSG00000160219	ENSXETG00000001527	LG5	10	573666	ENSGALG00000008408	4	14367682	ENSTGUG00000003950	4A	11650394
153991031	DKC1	+	dyskeratosis congenita 1, dyskerin	ENSG00000130826	BC158493	LG5	456	552004	ENSGALG00000005054	4	2098489	ENSTGUG00000006781	4A	19721398
154006968	MPP1	-	membrane protein, palmitoylated 1, 55kDa	ENSG00000130830	ENSXETG00000015590	chr4	146	1248640	ENSGALG00000005071	4	2107568	ENSTGUG00000006812	4A	19731740
154064063	F8	-	coagulation factor VIII	ENSG00000185010	ENSXETG00000016338		720	408565	ENSGALG00000005077	4	2126164	ENSTGUG00000006867	4A	19757465
154113317	H2AFB1	-	H2A histone family, member B1	ENSG00000198082
154114635	F8A1	+	coagulation factor VIII-associated (intronic transcript) 1	ENSG00000197932
154255064	FUNDC2	+	FUN14 domain containing 2	ENSG00000165775					ENSGALG00000005381	4	2151815	ENSTGUG00000006922	4A	19788254
154289897	MTCP1NB	-	mature T-cell proliferation 1 neighbor									ENSTGUG00000018426	4A	19796361
154292309	MTCP1	-	mature T-cell proliferation 1	ENSG00000182712	CX420160	LG5	456	563774	ENSGALG0000002393	4	2164580	ENSTGUG00000006936	4A	19799471
154299710	BRCC3	+	BRCA1/BRCA2-containing complex, subunit 3	ENSG00000185515	ENSXETG00000026184	LG5	456	526756	ENSGALG00000005383	4	2169589
154444550	VBP1	+	von Hippel-Lindau binding protein 1	ENSG00000155959	ENSXETG00000001529	LG5	10	506709	ENSGALG00000008389	4	14315346	ENSTGUG00000004011	4A	11764990
154487526	RAB39B	-	RAB39B, member RAS oncogene family	ENSG00000155961	estExt_fgenesh1_pg.C_100014	LG5	10	490316	ENSGALG00000008384	4	14308163	ENSTGUG00000004029	4A	11778672
154505500	CLIC2	-	chloride intracellular channel 2	ENSG00000155962					ENSGALG00000004730	4	1799818	ENSTGUG00000004925	4A	15652492
154610436	H2AFB2	+	H2A histone family, member B2	ENSG00000198307
154611764	F8A2	+	coagulation factor VIII-associated (intronic transcript) 2	ENSG00000198444
154687146	F8A3	-	coagulation factor VIII-associated (intronic transcript) 3	ENSG00000185990	BC091084	LG4	19	1632020
154689080	H2AFB3	-	H2A histone family, member B3	ENSG00000185978
154719773	TMLHE	-	trimethyllysine hydroxylase, epsilon	ENSG00000185973	ENSXETG00000018382	LG5	258	105559	ENSGALG00000007443	4	11092948	ENSTGUG00000005397	4A	16188613
154997451	SPRY3	+	sprouty homolog 3 (Drosophila)	ENSG00000168939	fgenesh1_pm.C	LG5	258	205823	ENSGALG00000007448	4	11125304
155110947	VAMP7	+	vesicle-associated membrane protein 7	ENSG00000124333	ENSXETG00000018389	LG5	258	540224	ENSGALG00000007476	4	11273986
155227246	IL9R	+	interleukin 9 receptor	ENSG00000124334					ENSGALG00000006394	14	7381016	ENSTGUG00000009528	14	16304150

## Sheet: Table S1
Human X-borne genes and some of their X. tropicalis orthologs
Homo sapiens		Xenopus tropicalis
Position	Gene symbol	Sequence identification	Chromosome	Scaffold 4.1	Position
192991	PLCXD1	ENSXETG00000004126	2	253	892943
221426	GTPBP6	ENSXETG00000004125	2	253	881758
294970	PPP2R3B	ENSXETG00000004122	2	253	785157
585079	SHOX	ENSXETG00000016879	2	253	479434
1314869	CRLF2	NM_001087131		1336
1387701	CSF2RA
1455509	IL3RA
1505045	SLC25A6	NM_001005686	5	831	158768
1522032	ASMTL	ENSXETG00000015382	2	64	2980680
1581465	P2RY8	ENSXETG00000024707	2	64	3011957
1710486	SFRS17A	NM_001134815	2	64	2553089
1714348	ASMT	ENSXETG00000015388	2	64	3100441
2137547	DHRSX	ENSXETG00000015389	2	64	3199509
2404455	ZBED1	ENSXETG00000015392	2	64	3300280
2609228	CD99	CT025393	2	695	432323
2670093	XG
2746863	GYG2	ENSXETG00000005003	2	695	412435
2822011	ARSD	ENSXETG00000006221	2	135	717865
2862673	ARSE	ENSXETG00000005002		5939	214
2924654	ARSH	ENSXETG00000005002	2	695	393556
2984853	ARSF	ENSXETT00000013665	2	135	568709
3226606	MXRA5	ENSXETG00000005001	2	695	276573
3522411	PRKX	ENSXETG00000005000	2	695	9386
5808083	NLGN4X	ENSXETG00000021425		643	272524
6451659	VCX3A
6966961	HDHD1A	ENSXETG00000008168	2	430	749163
7137472	STS	ENSXETG00000008165	2	430	586738
7810303	VCX
7866804	PNPLA4	ENSXETG00000008164	2	430	395676
8137985	VCX2
8432871	VCX3B
8496915	KAL1	ENSXETG00000022299	2	430	22887
8758836	FAM9A
8993036	FAM9B
9431335	TBL1X	ENSXETG00000015786	2	35	3277532
9693454	GPR143	ENSXETG00000015784	2	35	3249644
9754496	SHROOM2	NM_001078710	2	35	3120835
9983795	WWC3	ENSXETG00000015746	2	35	2952034
10124985	CLCN4	ENSXETG00000015727	2	35	2913262
10413596	MID1	ENSXETG00000015715	2	35	2763128
11129415	HCCS	ENSXETG00000018924	4	70	152360
11155663	ARHGAP6	ENSXETG00000005342	2	71	1498673
11311533	AMELX	ENSXETG00000005343	2	71	1463891
11776278	MSL3L1	ENSXETG00000007544		8511	17783
12156585	FRMPD4	ENSXETG00000005344	2	71	969461
12809493	PRPS2	ENSXETG00000005345	2	71	906065
12885202	TLR7	ENSXETG00000005346	2	71	848094
12924758	TLR8	ENSXETG00000027076	2	71	871253
12993226	TMSB4X	ENSXETG00000005347	2	71	812279
13053737	FAM9C
13336766	ATXN3L
13587741	EGFL6	ENSXETG00000013340	2	71	612602
13671307	TCEANC	ENSXETG00000013343	2	71	590073
13707341	RAB9A	ENSXETG00000013345	2	71	574754
13730361	TRAPPC2	ENSXETG00000027080	2	71	560346
13752832	OFD1	ENSXETG00000013346	2	71	543498
13789062	GPM6B	ENSXETG00000013347	2	71	496745
14024845	GEMIN8	ENSXETG00000013349	2	71	401510
14547420	GLRA2	ENSXETG00000011875	2	533	692093
14861529	FANCB	ENSXETG00000017011	2	80	1,071,259
14891563	MOSPD2	ENSXETG00000009990		504	770498
15262109	ASB9	ENSXETG00000008522	2	1025	57358
15301627	ASB11	XM_002942562	2	1025	87994
15337578	PIGA	ENSXETG00000008525	2	1025	103720
15363718	FIGF	ENSXETG00000007499	2	1025	195997
15402921	PIR	ENSXETG00000022439	2	354	3662
15518900	BMX
15579156	ACE2	ENSXETG00000022452	2	354	38964
15645451	TMEM27	ENSXETG00000022466	2	354	109454
15756412	CA5B	ENSXETG00000016594	4	188	937153
15808574	ZRSR2	BC156008	2	354	151723
15843929	AP1S2	ENSXETG00000022468	2	354	183949
16141424	GRPR	NM_001079208	2	354	308827
16183779	MAGEB17	NM_001016930	8	507	726867
16606123	CTPS2	ENSXETG00000022479	2	354	513689
16668281	S100G
16737755	SYAP1	ENSXETG00000008966	2	72	12801
16804560	CXorf15	ENSXETG00000001109	2	92	2916364
16862773	RBBP7	ENSXETG00000026983	2	92	2898884
16964814	REPS2	ENSXETG00000001110	2	92	2783517
17393543	NHS	ENSXETG00000001112	2	92	2623813
17755592	SCML1	NM_001079134	2	92	2415488
17818169	RAI2	ENSXETG00000001114	2	92	2486892
18181051	BEND2
18257433	SCML2	ENSXETG00000001116	2	92	2447773
18443725	CDKL5	ENSXETG00000021807	2	64	867623
18657808	RS1	ENSXETG00000010360	2	64	730209
18709045	PPEF1	ENSXETG00000006754	2	184	1186333
18910416	PHKA2	ENSXETG00000006756	2	184	1291323
19007425	GPR64	XM_002936057	2	184	1352988
19362011	PDHA1	ENSXETG00000006212	2	135	531516
19378174	MAP3K15	ENSXETG00000006210	2	135	446481
19552083	SH3KBP1	ENSXETG00000006205	2	135	284611
19934118	CXorf23	ENSXETG00000010196	2	135	209686
20025229	MAP7D2	ENSXETG00000006203	2	135	128218
20142636	EIF1AX	ENSXETG00000025347	2	135	76791
20168029	RPS6KA3	ENSXETG00000010285	2	184	32941
21392980	CNKSR2	ENSXETG00000010286	2	184	328150
21673609	KLHL34	ENSXETG00000003854	2	184	517051
21724091	SMPX	NM_001078785	2	184	535675
21857707	MBTPS2	ENSXETG00000025771	2	184	585966
21874603	YY2
21958842	SMS	ENSXETG00000003857	2	184	675801
22050921	PHEX	ENSXETG00000003858	2	184	732040
22291060	ZNF645
23018087	DDX53
23352985	PTCHD1	ENSXETG00000006750	2	184	1043265
23685645	PRDX4	ENSXETG00000010361	2	64	746686
23721777	ACOT9	ENSXETG00000006223	2	135	746577
23801304	SAT1	ENSXETG00000006219	2	135	679619
23851470	APOO	ENSXETG00000006218	2	135	650039
23926123	CXorf58	ENSXETG00000025336	2	135	606252
24005963	KLHL15	ENSXETG00000006214	2	135	548444
24073065	EIF2S3	ENSXETG00000006225	2	135	760015
24167903	ZFX	ENSXETG00000007785	2	135	792805
24328979	FAM48B2
24380878	FAM48B1
24483344	PDK3	ENSXETG00000021812	2	64	1125104
24576204	PCYT1B	ENSXETG00000021820	2	64	1168168
24712056	POLA1	ENSXETG00000021824	2	64	1205596
25021811	ARX	ENSXETG00000021832	2	64	1385237
26156460	MAGEB18	NM_001016930	8	507	726867
26210557	MAGEB6	NM_001016930	8	507	726867
26234257	MAGEB5	NM_001016930	8	507	726867
27764926	WDR42C
27826125	MAGEB10	NM_001016930	8	507	726867
27996110	WDR42B
28605681	IL1RAPL1	ENSXETG00000015369	2	64	2604728
30233675	MAGEB2	NM_001016930	8	507	726867
30248553	MAGEB3	NM_001016930	8	507	726867
30260169	MAGEB4	NM_001016930	8	507	726867
30261848	MAGEB1	NM_001016930	8	507	726867
30322539	NR0B1	ENSXETG00000015374	2	64	2706762
30576941	CXorf21	ENSXETG00000018619	2	307	1321488
30671476	GK	ENSXETG00000018610	2	307	1342416
30845559	MAP3K7IP3	ENSXETG00000010567	2	71	3232355
31089358	FTHL17
31137345	DMD	ENSXETG00000010565	2	71	3065771
34147873	FAM47A
34645181	TMEM47	ENSXETG00000027069	2	71	1934026
34960931	FAM47B
35816459	MAGEB16	NM_001016930	8	507	726867
35937858	CXorf22	ENSXETG00000005341	2	71	1555207
36065053	CXorf59
36254051	CXorf30	ENSXETG00000012395	2	71	1727976
37026470	FAM47C
37208528	PRRG1	ENSXETG00000018620	2	307	1285899
37430822	LANCL3	ENSXETG00000018623	2	307	1245249
37545133	XK	ENSXETG00000018626	2	307	1227969
37639270	CYBB	ENSXETG00000018630	2	307	1182204
37698089	DYNLT3	NM_001094532	2	35	2479360
37850070	CXorf27
37893143	SYTL5	ENSXETG00000008597	2	35	2386199
38008592	SRPX	ENSXETG00000008596	2	35	2354225
38128423	RPGR	NM_001044407	2	35	2304950
38211736	OTC	ENSXETG00000008592	2	35	2265603
38420731	TSPAN7	ENSXETG00000008591	2	35	2169574
38660685	MID1IP1	ENSXETG00000008590	2	35	2132091
39910499	BCOR	ENSXETG00000015528	2	35	1541401
40440216	ATP6AP2	ENSXETG00000015523	2	35	1197544
40489040	CXorf38	NM_001127142	2	35	1186844
40508795	MED14	ENSXETG00000015502	2	35	1143582
40944888	USP9X	ENSXETG00000015489	2	35	993825
41192651	DDX3X	ENSXETG00000015477	2	35	939237
41306713	NYX	ENSXETG00000025815	2	35	923450
41374187	CASK	ENSXETG00000004852	2	35	824681
41548226	GPR34	ENSXETG00000025816	2	35	815812
41583408	GPR82
43515409	MAOA	ENSXETG00000004849	2	35	402232
43625857	MAOB	ENSXETG00000004839	2	35	334912
43808022	NDP	NM_001161397	2	35	290811
44007128	EFHC2	ENSXETG00000004835	2	35	190673
44382885	FUNDC1	ENSXETG00000004831	2	35	140817
44703250	DUSP21
44732423	KDM6A	ENSXETG00000004822	2	35	42791
45007618	CXorf36
46306624	ZNF673
46358546	ZNF674
46433192	CHST7	ENSXETG00000004136	2	253	1052674
46466373	SLC9A7	ENSXETG00000004133	2	253	987671
46696347	RP2	ENSXETG00000004132	2	253	956431
46771736	PHF16	ENSXETG00000004129	2	253	922264
46937775	RGN	ENSXETG00000004127	2	253	903650
47001615	NDUFB11
47004631	RBM10
47050199	UBA1	ENSXETG00000010202		3089	139
47077528	PCTK1	ENSXETG00000020815	8	3433	2982
47092314	USP11
47229999	ZNF157
47305561	ZNF41	ENSXETG00000027735		1229	105110
47333966	CXorf24
47420578	ARAF	ENSXETG00000022936	8	366	1215284
47431300	SYN1	ENSXETG00000026637	8	5871	1556
47441690	TIMP1	NM_001113857.1		3390	6331
47483612	CFP	ENSXETG00000013748	8	3241	10571
47494920	ELK1	ENSXETG00000024193	8	830	91794
47511195	UXT	XM_002944636	8	7199, 830	641
47560789	CXorf25
47696301	ZNF81
47834250	ZNF182
47863734	SPACA5	ENSXETG00000018647	7	165	1,254,137
47917567	ZNF630	ENSXETG00000016583		1850	14836
47967088	SSX6
47990039	SPACA5B
48045656	SSX5
48114797	SSX1			316
48134188	SSX10
48154885	SSX9
48205863	SSX3
48242968	SSX4
48261528	SSX4B
48316927	SLC38A5	ENSXETG00000011939	8	1901	14240
48334549	FTSJ1	ENSXETG00000014212	8	1901, 9431	11908
48367371	PORCN	ENSXETG00000007920		1738	41902
48380164	EBP	NM_001142219		5379.14	5668
48398075	TBC1D25	XM_002943776		1738	11581
48432836	RBM3	ENSXETG00000003281		289	385657
48455901	WDR13	ENSXETG00000014589		12602	4069
48542186	WAS	ENSXETG00000011937	8	1901	95
48555131	SUV39H1	XM_002944399		3622	807
48624041	GLOD5	ENSXETG00000003255		10235	305
48644982	GATA1	ENSXETG00000018547	8	3434	5575
48660487	HDAC6	ENSXETG00000023355		3140	3125
48687283	ERAS
48689506	PCSK1N
48750732	TIMM17B	NM_001078774		no hit
48755195	PQBP1	NM_001142028		no hit
48760459	SLC35A2	NM_001099887		no hit
48770459	PIM2	ENSXETG00000009354		44	1207800
48779301	OTUD5	NM_001004849	8	13934	329
48818639	KCND1	ENSXETG00000023771	8	2002	12107
48830134	GRIPAP1
48886242	TFE3	ENSXETG00000019114		3571	5798
48916516	CCDC120	XM_002944643		7396	1
48928818	PRAF2
48819036	WDR45	ENSXETG00000009814	2	130	1617276
48970345	GPKOW	ENSXETG00000007727	8	154	1566843
49019181	MAGIX
49028273	PLP2	ENSXETG00000007726	8	154	1540578
49031906	PRICKLE3	XM_002935497	8	154	1525744
49044265	SYP	ENSXETG00000007718	8	154	1506421
49061523	CACNA1F	ENSXETG00000007195	8	690	495431
49091941	CCDC22	ENSXETG00000007193	8	690	471503
49106897	FOXP3	XM_002940971	8	690	463556
49126317	PPP1R3F	ENSXETG00000007193	8	690	471503
49160125	GAGE10
49178516	GAGE12J
49188094	GAGE13
49197607	GAGE2E
49207116	GAGE2D
49207160	GAGE8
49216677	GAGE12I
49226171	GAGE2C
49235708	GAGE2B
49296780	GAGE12C
49306325	GAGE12D
49315892	GAGE12E
49315927	GAGE12B
49326600	GAGE12F
49335003	GAGE12G
49344552	GAGE12H
49354118	GAGE2A
49363623	GAGE1
49452053	PAGE1
49593906	PAGE4
49644470	USP27X
49687225	CLCN5	ENSXETG00000002095	8	239	573198
49955411	AKAP4
50027540	CCNB3	ENSXETG00000022597	8	456	51622
50111897	DGKK	ENSXETG00000022599	8	456	73785
50334642	SHROOM4	NM_001079276		808	156497
50653784	BMP15	ENSXETG00000022583	8	239	99631
51075083	NUDT10
51149767	CXorf67
51232863	NUDT11
51486497	GSPT2
51546155	MAGED1	NM_001016930	8	507	726867
51804923	MAGED4B	NM_001016930	8	507	726867
51928008	MAGED4	NM_001016930	8	507	726867
52113158	XAGE2B
52238818	XAGE1B
52255219	XAGE1A
52380351	XAGE2
52511769	XAGE1C
52528159	XAGE1D
52541053	XAGE1E
52673111	SSX7
52725946	SSX2
52780285	SSX2B
52825186	SPANXN5
52841228	XAGE5
52891557	XAGE3
52928409	FAM156B
52976462	FAM156A
53078506	GPR173	ENSXETG00000025170	8	690	408633
53111549	TSPYL2	ENSXETG00000005030	8	690	380124
53220653	KDM5C	ENSXETG00000007178	8	690	303315
53262058	IQSEC2	ENSXETG00000007177	8	690	176310
53401070	SMC1A	ENSXETG00000024747	8	154	1419186
53449839	RIBC1	ENSXETG00000022016	8	154	2167860
53458206	HSD17B10	ENSXETG00000007721	8	154	1487320
53559063	HUWE1	BC153752	8	507	516379
53963113	PHF8	ENSXETG00000022032	8	507	632271
54094757	FAM120C	ENSXETG00000023084	8	507	474110
54222855	WNK3	ENSXETG00000023082	8	507	410460
54466853	TSR2	XM_002939592	8	507	124000
54471887	FGD1	XM_002939598	8	507	368933
54556644	GNL3L	ENSXETG00000007700	8	154	1109839
54775616	ITIH5L	XM_002939594	8	507	677585
54834171	MAGED2	NM_001016930	8	507	726867
54947249	TRO	NM_001016930	8	507	726867
54959590	PFKFB1	ENSXETG00000022029	8	507	731968
55026780	APEX2	ENSXETG00000022026	8	154	2203765
55035488	ALAS2	ENSXETG00000022017	8	154	2190839
55101504	PAGE2B
55115497	PAGE2
55169535	FAM104B
55246791	PAGE5
55284848	PAGE3
55478538	MAGEH1	NM_001016930	8	507	726867
55512962	USP51	ENSXETG00000006051	9	466	233035
55653184	XAGE-4
55744110	RRAGB	ENSXETG00000000887		453	704144
56258907	KLF8	ENSXETG00000009616	8	456	230206
56590072	UBQLN2
57002803	SPIN3
57146115	SPIN2B
57162083	SPIN2A
57313110	FAAH2	ENSXETG00000018191	8	615	571900
57618269	ZXDB
57934197	ZXDA
62567107	SPIN4
62854848	ARHGEF9	NM_001102956	8	10	4248319
63404997	FAM123B
63444076	ASB12	ENSXETG00000025610	8	10	4506237
63487961	MTMR8	XM_002931796	8	10	4533527
64136261	ZC4H2	ENSXETG00000017793	8	10	4780979
64708706	ZC3H12B	ENSXETG00000017794	8	10	4857315
64732468	LAS1L	NM_001126808	8	10	4875335
64887511	MSN	ENSXETG00000009770	8	239	1128255
65241580	VSIG4	XM_002936784	8	239	1269496
65382663	HEPH	ENSXETT00000014097		523	770407
65815479	EDA2R	ENSXETG00000011522	2	422	177623
66763874	AR	ENSXETG00000005089	8	861	25949
67262186	OPHN1	ENSXETG00000005092	8	861	124197
67718886	YIPF6	ENSXETG00000005093	8	861	223985
67867511	STARD8	ENSXETG00000011512	2	422	273364
68048840	EFNB1	ENSXETG00000006578	8	117	1782727
68380697	PJA1
68725078	FAM155B	NM_001102863	8	117	1549125
68835911	EDA	ENSXETG00000006576	8	117	1383655
69260392	AWAT2
69282341	OTUD6A
69353318	IGBP1	ENSXETG00000023188	8	117	1179694
69397336	DGAT2L6	ENSXETG00000023190	8	117	1,187,172
69454546	AWAT1	ENSXETG00000023190	8	117	1187172
69478016	P2RY4	ENSXETG00000023193	8	117	1199931
69488185	ARR3	ENSXETG00000023204	8	117	1227930
69502068	RAB41	NM_001102751	8	117	1259872
69506211	PDZD11	ENSXETG00000009628	8	456	592355
69509895	KIF4A	ENSXETG00000005552	8	117	127148
69642991	GDPD2	XM_002934880	8	117	217038
69664724	DLG3	XM_002934881	8	117	263023
69748790	TEX11	XM_002934898	8	117	335227
70145429	SLC7A3	ENSXETG00000005526	8	117	412287
70280788	SNX12	ENSXETG00000020904	8	117	534492
70316026	FOXO4	ENSXETG00000020899	8	117	550330
70323837	CXorf65
70327259	IL2RG	XM_002934886	8	117	594696
70338406	MED12	XM_002934903	8	117	720988
70364711	NLGN3	ENSXETG00000020891	8	117	640092
70435062	GJB1	ENSXETG00000026283	8	117	792000
70459474	ZMYM3	ENSXETG00000020876	8	117	808263
70503042	NONO	ENSXETG00000020868	8	117	859725
70521628	ITGB1BP2	ENSXETG00000020870	8	117	883095
70586114	TAF1	ENSXETG00000023137	8	117	1023222
70752933	OGT	ENSXETG00000023153	8	117	1051980
70797874	ACRC	XM_002934909	8	117	1158156
70835766	CXCR3	ENSXETG00000000199	7	382	81948
70934224	CXorf49
70983140	CXorf49B
71346963	RGAG4
71353499	NHSL2	ENSXETG00000022580	8	239	211851
71401526	PIN4	ENSXETG00000022578	8	239	229634
71424507	ERCC6L	ENSXETG00000022574	8	239	241221
71492453	RPS4X	ENSXETG00000027073	8	239	106208
71521488	CITED1	CX803155		808	25034
71549366	HDAC8	ENSXETG00000020527		808	7527
71798664	PHKA1	ENSXETG00000018114	8	615	15699
72064876	DMRTC1B
72091859	DMRTC1
72223352	PABPC1L2B
72297177	PABPC1L2A
72432154	NAP1L2
72667090	CDX4	ENSXETG00000004589	8	10	3987124
72782984	CHIC1	NM_001126859	8	10	3976535
73524025	ZCCHC13
73641085	SLC16A2	ENSXETG00000004581	8	10	3624144
73802811	RLIM	ENSXETG00000004580	8	10	3582266
73953412	KIAA2022	ENSXETG00000015084	8	10	3211136
74273105	ABCB7	ENSXETG00000004572	8	10	3460757
74493961	UPRT	ENSXETG00000004579	8	10	3531527
74592061	ZDHHC15	ENSXETG00000004578	8	10	3555604
75002823	MAGEE2	NM_001016930	8	507	726867
75392771	CXorf26	ENSXETG00000010543	3	34	888321
75648117	MAGEE1	NM_001016930	8	507	726867
76709645	FGF16	ENSXETG00000004506	8	10	5395506
76760356	ATRX	ENSXETG00000004499	8	10	5303770
77081861	MAGT1	ENSXETG00000004498	8	10	5270100
77154961	COX7B	ENSXETG00000025599	8	10	5260743
77166194	ATP7A	NM_001130265	8	10	5217107
77223458	PGAM4	ENSXETG00000003433		517	556138
77359666	PGK1	ENSXETG00000007447	8	593	172303
77528130	CYSLTR1	ENSXETG00000010129	8	258	869068
77911566	ZCCHC5	ENSXETG00000007728	8	154	1594769
78003206	LPAR4	ENSXETG00000018445	8	258	689790
78200829	P2RY10	ENSXETG00000024793	8	258	688808
78426469	GPR174	ENSXETG00000006729	8	617	169876
78615881	ITM2A	ENSXETG00000027280	8	617	191775
79270255	TBX22	ENSXETG00000006730	8	617	263080
79675965	FAM46D	XM_002940435	8	617	386606
79931683	BRWD3	ENSXETG00000022117	8	617	521963
80369200	NSBP1
80457303	SH3BGRL	EL661388	8	617	634317
82763269	POU3F4	ENSXETG00000014504	8	384	328611
83116170	CYLC1
83318984	RPS6KA6	ENSXETG00000014506	8	384	394971
83576209	HDX	ENSXETG00000014523	8	384	463388
84258905	APOOL	ENSXETG00000017816	8	384	825648
84347300	SATL1	ENSXETG00000026226	8	384	835386
84498997	ZNF711	ENSXETG00000017817	8	384	860182
84532395	POF1B	ENSXETG00000017818	8	384	890162
85116185	CHM	ENSXETG00000017820	8	384	976078
85403455	DACH2	ENSXETG00000015905	8	192	1703630
86772715	KLHL4	ENSXETG00000015861	8	192	1424750
88002226	CPXCR1
89176940	TGIF2LX
90689597	PABPC5
91034304	PCDH11X	ENSXETG00000002370	8	192	227513
92925929	NAP1L3
92929205	FAM133A
95939662	DIAPH2	ENSXETG00000018132	8	62	1973106
96139012	RPA4
99546642	PCDH19	XM_002938375	8	366	491516
99839790	TNMD	EL711421	8	366	274632
99883795	TSPAN6	ENSXETG00000007608	8	62	1574330
99899163	SRPX2	ENSXETG00000006728	8	617	129871
99929488	SYTL4	ENSXETG00000006723	8	617	105022
100075348	CSTF2	ENSXETG00000009642	8	456	825570
100098313	NOX1	ENSXETG00000009648	8	456	852850
100168436	XKRX	ENSXETG00000009649	8	456	869759
100224700	ARL13A
100264531	TRMT2B	ENSXETG00000009650	8	456	898653
100333836	TMEM35	ENSXETG00000026166	8	456	880186
100354798	CENPI	ENSXETG00000009626	8	456	573861
100474933	DRP2	ENSXETG00000018175	8	615	480392
100523241	TAF7L	ENSXETG00000018171	8	615	466327
100600650	TIMM8A	XM_002940402	8	615	455950
100604435	BTK	NM_001130260	8	615	407759
100645948	RPL36A	ENSXETG00000018150	8	615	399394
100652779	GLA	ENSXETG00000018146	8	615	388268
100663191	HNRPH2
100805514	ARMCX1	ENSXETG00000019743	3	45	1840280
100870108	ARMCX6	ENSXETG00000019743	3	45	1840280
100878120	ARMCX3	ENSXETG00000019743	3	45	1840280
100910267	ARMCX2	ENSXETG00000019743	3	45	1840280
101087085	NXF5	ENSXETG00000019743	3	45	1840280
101137262	ZMAT1	ENSXETG00000001949		280	639803
101380660	TCEAL2	ENSXETG00000019743	3	45	1840280
101394933	TCEAL6	ENSXETG00000019743	3	45	1840280
101408684	BEX5	ENSXETG00000019743	3	45	1840280
101470280	NXF2	ENSXETG00000019743	3	45	1840280
101615316	NXF2B	ENSXETG00000019743	3	45	1840280
101768610	TMSB15A
101854158	ARMCX5	ENSXETG00000019743	3	45	1840280
101906294	GPRASP1	ENSXETG00000019743	3	45	1840280
101967340	GPRASP2	ENSXETG00000019743	3	45	1840280
101975642	BHLHB9
102192200	RAB40AL
102317581	BEX1	ENSXETG00000019743	3	45	1840280
102330749	NXF3	ENSXETG00000019743	3	45	1840280
102470020	BEX4	ENSXETG00000019743	3	45	1840280
102507923	TCEAL8	ENSXETG00000019743	3	45	1840280
102528619	TCEAL5	ENSXETG00000019743	3	45	1840280
102564274	BEX2	ENSXETG00000019743	3	45	1840280
102585165	TCEAL7	ENSXETG00000019743	3	45	1840280
102611380	WBP5
102631268	NGFRAP1
102754681	RAB40A
102840419	TCEAL4	ENSXETG00000019743	3	45	1840280
102862834	TCEAL3	ENSXETG00000019743	3	45	1840280
102883648	TCEAL1	ENSXETG00000019743	3	45	1840280
102930426	MORF4L2
102962272	GLRA4
102965837	TMEM31
103031439	PLP1	ENSXETG00000018134	8	615	338524
103079951	RAB9B	ENSXETG00000018133	8	615	332409
103217200	TMSB15B
103265719	H2BFWT
103268269	H2BFM
103343898	MCART6	ENSXETG00000018131	8	615	301575
103357107	ZCCHC18
103411301	CXorf39	ENSXETG00000004327	8	102	204797
103494719	ESX1	NM_001016712	8	102	238922
103810996	IL1RAPL2	NM_001078899	8	102	295492
104463613	TEX13A
105066536	NRK	ENSXETG00000004324	8	102	717554
105277197	SERPINA7
105421319	MUM1L1
105855160	CXorf57	ENSXETG00000002379	8	102	848341
105937068	RNF128	BC159083	8	102	886266
106045919	TBC1D8B	ENSXETG00000002382	8	102	983492
106143448	RIPPLY1
106163634	CLDN2	ENSXETG00000018124	8	615	98750
106183964	MORC4	ENSXETG00000021718
106310368	RBM41
106366657	NUP62CL	ENSXETG00000009637	8	456	763619
106449862	CXorf41	XM_002939198	8	456	781251
106765680	FRMPD3	ENSXETG00000018128	8	615	217799
106871654	PRPS1	ENSXETG00000014636	8	615	280735
106956451	TSC22D3	ENSXETG00000022572	8	239	335436
107069084	MID2	XM_002936777	8	239	735256
107224094	TEX13B
107288200	VSIG1	NM_001112909	8	407	1051833
107327437	PSMD10	ENSXETG00000012853	8	407	1044251
107334934	ATG4A	ENSXETG00000012854	8	407	1024960
107398837	COL4A6	ENSXETG00000001547	8	10	367479
107683154	COL4A5	ENSXETG00000001565	8	10	195419
107975727	IRS4	ENSXETG00000001566	8	10	173797
108616135	GUCY2F	ENSXETG00000001567	8	10	49363
108779010	NXT2	NM_001126661		742	315632
108866929	KCNE1L	ENSXETG00000001569	8	10	11012
108884564	ACSL4	ENSXETG00000012429	8	407	1311
109246362	TMEM164	ENSXETG00000012428	8	407	77391
109437414	AMMECR1	ENSXETG00000024411	8	407	114795
109662285	RGAG1
109917084	CHRDL1	ENSXETG00000012426	8	407	223104
110187513	PAK3	ENSXETG00000012421	8	407	364933
110488331	CAPN6	ENSXETG00000012420	8	407	404767
110537007	DCX	ENSXETG00000012418	8	407	457690
110924413	ALG13	BC161388	8	407	639274
111017542	TRPC5	ENSXETG00000012403	8	407	678846
111326253	ZCCHC16
111873879	LHFPL1	ENSXETG00000012860	8	407	901170
112018105	AMOT	ENSXETG00000012859	8	407	973818
113818551	HTR2C	ENSXETG00000024787	8	258	1371254
114238538	IL13RA2	ENSXETG00000024786	8	258	1447194
114345179	LRCH2	ENSXETG00000010141	8	258	1535990
114423963	RBMXL3
114524292	LUZP4
114795509	PLS3	ENSXETG00000003677	8	518	725561
115301958	AGTR2	ENSXETG00000024696	8	518	693316
115567774	SLC6A14	ENSXETG00000003675	8	518	636296
115592852	CXorf61
117031776	KLHL13	ENSXETG00000003672	8	518	295426
117480042	WDR44	ENSXETG00000003671	8	518	149972
117629872	DOCK11	ENSXETG00000003669	8	518	101355
117861559	IL13RA1	ENSXETG00000005423	8	31	10841
117957787	ZCCHC12
118108713	LONRF3	XM_002934542	8	102	175317
118212598	KIAA1210
118370211	PGRMC1	ENSXETG00000004333	8	102	53124
118533023	SLC25A43	ENSXETG00000004334	8	102	27495
118602363	SLC25A5	ENSXETG00000025466	8	102	21869
118673501	CXorf56	ENSXETG00000020806		825	108822
118708499	UBE2A	ENSXETG00000007437	8	593	53324
118722306	NKRF	ENSXETG00000007438	8	593	69423
118749687	SEPT6	ENSXETG00000007443	8	593	128897
118892576	ANKRD58
118920469	RPL39	NM_001171664	8	593	108585
118967989	UPF3B	ENSXETG00000007440	8	593	95562
119004495	RNF113A	ENSXETG00000002042	1	12	1009760
119005734	NDUFA1	NM_001171667	8	593	91790
119029936	AKAP14	XM_002940287	8	593	83599
119059023	NKAP	ENSXETG00000007439	8	593	74840
119206229	RHOXF2B
119243025	RHOXF1
119292467	RHOXF2
119384607	ZBTB33	ENSXETG00000004479	8	10	5060717
119392505	FAM70A	ENSXETG00000004478	8	10	5019895
119495940	ATP1B4	ENSXETG00000004477	8	10	4994093
119560003	LAMP2	ENSXETG00000004476	8	10	4971011
119658444	CUL4B	ENSXETG00000004474	8	10	4925872
119737744	MCTS1	ENSXETG00000004472	8	10	4912616
119759531	C1GALT1C1	ENSXETG00000025606	8	10	4897686
120006451	CT47B1
120067694	CT47A11
120072555	CT47A10
120077415	CT47A9
120082276	CT47A8
120087136	CT47A7
120092019	CT47A6
120096880	CT47A5
120101740	CT47A4
120106600	CT47A3
120111460	CT47A2
120116320	CT47A1
120181462	GLUD2
122318096	GRIA3	ENSXETG00000019504	8	10	2376475
122734412	THOC2	ENSXETG00000016195	8	10	2268297
122994048	XIAP	ENSXETG00000016194	8	10	2234159
123094475	STAG2	NM_001127960	8	10	2150078
123480148	SH2D1A	ENSXETG00000016191	8	10	2085072
123511823	ODZ1	XM_002931822	8	10	1881766
125298514	WDR40C
125683369	WDR40B
125953747	CXorf64
127184945	ACTRT1
128580478	SMARCA1	ENSXETG00000001526	8	10	684537
128674252	OCRL	XM_002938379	8	366	198206
128779325	APLN	NM_001171675	8	366	55673
128872946	XPNPEP2	ENSXETG00000007460	8	593	189426
128913960	SASH3	ENSXETG00000007461	8	593	235722
128938912	ZDHHC9	ENSXETG00000007463	8	593	258077
129040159	UTP14A	ENSXETG00000007465	8	593	309040
129116669	BCORL1	ENSXETG00000007610	8	62	1658395
129198895	ELF4
129263337	AIFM1	ENSXETG00000018186	8	615	532436
129305773	RAB33A	ENSXETG00000018183	8	615	519442
129336681	ZNF280C	ENSXETG00000016560		589	402882
129474047	SLC25A14
129518414	GPR119	ENSXETG00000020095		262	107996
129535943	RBMX2	ENSXETG00000026179	8	456	544999
129757355	ENOX2
130407480	IGSF1
130678048	OR13H1
131157245	MST4	ENSXETG00000005418	8	31	115995
131211021	FRMD7	ENSXETG00000005416	8	31	163375
131337053	RAP2C	ENSXETG00000005415	8	31	188199
131512177	MBNL3	ENSXETG00000005409	8	31	209788
131760038	HS6ST2	ENSXETG00000005408	8	31	333959
132159507	USP26
132350697	TFDP3
132435064	GPC4	ENSXETG00000005400	8	31	650879
132669773	GPC3	XM_002932619	8	31	916817
133507342	PHF6	ENSXETG00000019769	8	31	1097517
133594175	HPRT1	ENSXETG00000019768	8	31	1137152
133699873	PLAC1
133903596	FAM122B	ENSXETG00000024460	8	31	1235328
133941224	FAM122C
134021662	MOSPD1	ENSXETG00000019763	8	31	1291299
134154534	FAM127C	NM_203960	8	31	1274649
134166333	FAM127A
134184962	FAM127B
134290461	CXorf48
134419719	ZNF75D
134478696	ZNF449
134654555	DDX26B	ENSXETG00000019762	8	31	1346711
134847185	CT45A1	ENSXETG00000019762	8	31	1346711
134866214	CT45A2	ENSXETG00000019762	8	31	1346711
134883488	CT45A3	ENSXETG00000019762	8	31	1346711
134928697	CT45A4	ENSXETG00000019762	8	31	1346711
134945964	CT45A5	ENSXETG00000019762	8	31	1346711
134963215	CT45A6	ENSXETG00000019762	8	31	1346711
134975785	SAGE1	ENSXETG00000019762	8	31	1346711
135044231	MMGT1	ENSXETG00000024459	8	31	1387802
135067586	SLC9A6	ENSXETG00000019761	8	31	1403075
135229680	FHL1	ENSXETG00000019760	8	31	1477539
135300380	MAP7D3	ENSXETG00000019759	8	31	1500034
135383122	GPR112	Xetro.H00889.1	8	31	1587589
135570125	BRS3	ENSXETG00000019750	8	31	1634926
135579671	HTATSF1	ENSXETG00000019749	8	31	1651959
135614311	VGLL1	ENSXETG00000019748	8	31	1696743
135730336	CD40LG	ENSXETG00000017494	8	31	1802054
135747709	ARHGEF6	ENSXETG00000017497	8	31	1790302
135955619	RBMX	ENSXETG00000003481	8	31	1917210
136112307	GPR101	ENSXETG00000003478	8	31	1985175
136648346	ZIC3	ENSXETG00000024458	8	31	2123162
137713734	FGF13	ENSXETG00000003477	8	31	2352803
138612895	F9	ENSXETG00000003472	8	31	2608263
138663930	MCF2	ENSXETG00000018322	8	31	2636570
138808505	ATP11C	ENSXETG00000018290	8	31	2725214
139037884	CXorf66
139585152	SOX3	ENSXETG00000007607	8	62	1304016
139865425	CDR1
140084756	SPANXB2
140096761	SPANXB1
140269930	LDOC1
140335596	SPANXC
140590849	CXorf18
140671806	SPANXA1
140677835	SPANXA2
140785568	SPANXD
140926102	MAGEC3	NM_001016930	8	507	726867
140991680	MAGEC1	NM_001016930	8	507	726867
141290130	MAGEC2	NM_001016930	8	507	726867
142113704	SPANXN4
142596564	SPANXN3
142715918	SLITRK4	ENSXETG00000012352	8	62	736518
142795055	SPANXN2
142967173	UBE2NL
144329107	SPANXN1
144899347	SLITRK2	ENSXETG00000004288	8	62	283331
144908928	CXorf1
145895624	CXorf51
146993509	FMR1	ENSXETG00000019647	8	102	2534697
147062849	FMR1NB
147582139	AFF2	ENSXETG00000019630	8	102	2141754
148560298	IDS	ENSXETG00000007745	8	102	2025353
148622557	CXorf40A	ENSXETG00000006722	8	617	71344
148663309	MAGEA9B	NM_001016930	8	507	726867
148674172	HSFX2
148676927	HSFX1
148678216	TMEM185A	ENSXETG00000007744	8	102	2012912
148769903	MAGEA11	NM_001016930	8	507	726867
148863600	MAGEA9	NM_001016930	8	507	726867
149009996	MAGEA8	NM_001016930	8	507	726867
149100415	CXorf40B
149613720	MAMLD1	ENSXETG00000007743	8	102	1620621
149737047	MTM1	ENSXETG00000017786	8	102	1559605
149861869	MTMR1	ENSXETG00000007741	8	102	1511359
149934809	CD99L2	NM_001127028	8	102	1461476
150151763	HMGB3	ENSXETG00000007740	8	102	1422675
150345059	GPR50	ENSXETG00000002387	8	102	1293482
150565705	VMA21	ENSXETG00000025460	8	102	1150385
150732007	PASD1	ENSXETG00000002385	8	102	1029227
150866779	PRRG3	ENSXETG00000009640	8	456	807237
150884508	FATE1
150903218	CNGA2	XM_002939200	8	456	131509
151081361	MAGEA4	NM_001016930	8	507	726867
151121596	GABRE
151282526	MAGEA5	NM_001016930	8	507	726867
151302891	MAGEA10	NM_001016930	8	507	726867
151335634	GABRA3	ENSXETG00000026177	8	456	608727
151806637	GABRQ
151867245	MAGEA6	NM_001016930	8	507	726867
151876743	CSAG3
151885384	MAGEA2B	NM_001016930	8	507	726867
151899293	MAGEA12	NM_001016930	8	507	726867
151903228	CSAG1
151918388	MAGEA2	NM_001016930	8	507	726867
151927734	CSAG2
151934652	MAGEA3	NM_001016930	8	507	726867
151995871	CETN2	ENSXETG00000018443	8	258	671547
151999511	NSDHL	ENSXETG00000018441	8	258	657740
152082997	ZNF185
152157368	PNMA5
152224766	PNMA3
152338264	PNMA6A
152481522	MAGEA1	NM_001016930	8	507	726867
152599613	ZNF275
152683781	ZFP92
152710178	TREX2	ENSXETG00000024740	8	154	2183756
152713124	HAUS7	ENSXETG00000018379		618	571567
152760411	BGN	ENSXETG00000012934	8	154	816712
152801580	ATP2B3	NM_001131043	8	154	922254
152853383	FAM58A	ENSXETG00000007696	8	154	1023899
152907897	DUSP9	ENSXETG00000007698	8	154	1082411
152935188	PNCK	ENSXETG00000007699	8	154	1144106
152953752	SLC6A8	ENSXETT00000016798	8	154	1,216,115
152965947	BCAP31	ENSXETG00000024749	8	154	1277037
152990323	ABCD1	ENSXETG00000007705	8	154	1296878
153029711	PLXNB3	ENSXETG00000007706	8	154	1368863
153046510	SRPK3	ENSXETG00000000735	8	322	1113689
153051221	IDH3G	ENSXETG00000000731	8	322	1128675
153060094	SSR4	ENSXETG00000000730	8	322	1140955
153067623	PDZD4	ENSXETG00000000725	8	322	1160611
153126971	L1CAM	ENSXETG00000000719	8	322	1247286
153146127	LCAP
153170428	AVPR2	ENSXETG00000014233	8	275	109244
153172831	ARHGAP4	ENSXETG00000021725		136	891847
153195377	ARD1A	ENSXETG00000021724		136	822399
153200722	RENBP	ENSXETG00000021721		136	806184
153213008	HCFC1	ENSXETG00000014251	8	275	416471
153237991	TMEM187	CX878712	8	275	403734
153275957	IRAK1	ENSXETG00000014246	8	275	333996
153287264	MECP2	ENSXETG00000014242	8	275	247431
153409725	OPN1LW	ENSXETG00000014236	8	275	208535
153448167	OPN1MW		8	275	208535
153485267	OPN1MW2		8	275	208535
153498932	TEX28
153524151	TKTL1	ENSXETG00000026656		136	563146
153576900	FLNA	ENSXETG00000014268	8	275	715783
153607597	EMD	NM_001113046	8	275	464273
153626571	RPL10	ENSXETG00000010878		1458	18645
153629579	DNASE1L1	ENSXETG00000010881		1458	23640
153639877	TAZ	ENSXETG00000003378	8	1144	173169
153656978	ATP6AP1	ENSXETG00000003377	8	1144	155776
153665259	GDI1	ENSXETG00000003376	8	1144	140823
153672508	FAM50A	ENSXETG00000003375	8	1144	127674
153686623	PLXNA3	ENSXETG00000028084	8	1144	38982
153705241	LAGE3	XM_002937932	1	327	761679
153712056	UBL4A	ENSXETG00000007175	8	690	134666
153715650	SLC10A3	NM_001078948	8	507	203712
153734506	FAM3A	ENSXETG00000023067	8	507	192002
153759606	G6PD	NM_001017312	8	507	111969
153770459	IKBKG	NM_001126749	8	507	95227
153813418	CTAG1A
153845865	CTAG1B
153880251	CTAG2
153903526	GAB3	ENSXETG00000001527	8	10	573666
153991031	DKC1	XM_002939208	8	456	552004
154006968	MPP1	ENSXETG00000015590	4	146	1248640
154064063	F8	ENSXETG00000016338		720	408565
154113317	H2AFB1
154114635	F8A1	NM_001078703	4	19	1632020
154255064	FUNDC2
154289897	MTCP1NB
154292309	MTCP1	CX420160	8	456	563774
154299710	BRCC3	ENSXETG00000026184	8	456	526756
154444550	VBP1	ENSXETG00000001529	8	10	506709
154487526	RAB39B	XM_002931781	8	10	490316
154505500	CLIC2
154610436	H2AFB2
154611764	F8A2
154687146	F8A3
154689080	H2AFB3
154719773	TMLHE	ENSXETG00000018382	8	258	105559
154997451	SPRY3	NM_001170509	8	258	205823
155110947	VAMP7	ENSXETG00000018389	8	258	540224
155227246	IL9R
	Families of human tandemly arrayed genes
	X. tropicalis orthologs in chromosome 2
	X. tropicalis orthologs in chromosome 8
	X. tropicalis orthologs in other chromosomes
	Border gene between XCR and XAR
Orthologs of duplicated gene families are highlighted one time.
