# Supplementary material for: Deep ancestry of mammalian X chromosome revealed by comparison with the basal tetrapod Xenopus tropicalis
Source: BMC Genomics. 2012 Jul 16;13:315. doi: 10.1186/1471-2164-13-315 (PMC3472169; doi:10.1186/1471-2164-13-315)
Supplement: Additional file 3 — Chromosomal positions of orthologs of genes from human chromosomes 1, 2, 3, 11, 13, 15, 19 and 21. Table shows position of human gene orthologs in X. tropicalis, chicken and opossum chromosomes. Syntenic blocks between human, opossum and chicken are from the Comparative Genomics display of the Ensembl database [18]. Orthologs of human genes in gaps between synteny blocks were identified in databases [37,38] and the X. tropicalis linkage map [15]. [file 1471-2164-13-315-S3.xlsx]

## Sheet: chr1
Chromosomal positions of orthologs to genes from human chromosome 1
Gene position	Gene symbol	X. tropicalis scaffold 4.1	X. tropicalis chromosome	Chicken chromosome	Opossum chromosome
34611	FAM138A
69091	OR4F5
367659	OR4F29
621096	OR4F16
803451	FAM41C
852953	FLJ39609
861121	SAMD11	207	7
879583	NOC2L	207	7	21
895967	KLHL17	207	7	21
901877	PLEKHN1	207	7	21
910579	C1orf170			21
934342	HES4	207	7	21
948847	ISG15
955503	AGRN	207	7	21
1017198	C1orf159	207	7	21	4
1109286	TTLL10	985		21	4
1138888	TNFRSF18			21
1146706	TNFRSF4			21
1152288	SDF4	390	7	21	4
1167629	B3GALT6	390	7	21	4
1177833	FAM132A	390	7	21
1189292	UBE2J2	390	7	21	4
1217489	SCNN1D	390	7	21	4
1227764	ACAP3	390	7	21	4
1243994	PUSL1	390	7	21
1246965	CPSF3L	390	7	21	2
1260143	GLTPD1	390	7	21	2
1266726	TAS1R3			21	2
1270658	DVL1	390	7	21	2
1288071	MXRA8	390	7	21	2
1309110	AURKAIP1			21	2
1321091	CCNL2	390	7	21	2
1337276	MRPL20	390	7	21	2
1342863	TMEM88B			21
1370909	VWA1	414	7	21	2
1385069	ATAD3C	414	7	21	2
1407164	ATAD3B	414	7	21	2
1447555	ATAD3A	414	7	21	2
1470158	C1orf70	414	7	21
1477053	SSU72	414	7	21
1550884	MIB2	414	7	21	2
1567560	MMP23B	414	7	21	2
1571100	CDC2L1	414	7	21
1634169	CDC2L2	414	7	21	2
1663681	SLC35E2	414	7	21
1682671	NADK	414	7	21	2
1716729	GNB1	414	7	21	2
1846266	CALML6			21
1849029	TMEM52	414	7	21
1853396	C1orf222	414	7	21
1884752	KIAA1751			21
1950768	GABRD	220	7	21
1981909	PRKCZ	220	7	21
2120987	C1orf86			21
2160134	SKI	220	7	21
2252696	MORN1	220	7	21	4
2323214	RER1	220	7	21	4
2336241	PEX10	220	7	21	4
2407754	PLCH2	220	7	21	4
2439975	PANK4	220	7	21	4
2460184	HES5	220	7	21	4
2487805	TNFRSF14	220	7	21
2518249	C1orf93	378	7	21	4
2522081	MMEL1	378	7	21	4
2938046	ACTRT2	263	6+7	21	4
2985744	PRDM16	378	7	21	4
3371147	ARHGEF16	73	1+7	21	4
3404506	MEGF6	10574		21	4
3541556	TPRG1L	73	1+7	21	4
3547331	WDR8	73	1+7	21	4
3569129	TP73	73	1+7	21	4
3652548	KIAA0495				4
3668965	CCDC27			21	4
3696784	LRRC47	293	7	21	4
3731344	KIAA0562	293	7	21	4
3773845	DFFB	293	7	21	4
3805697	C1orf174	293	7	21	4
4715105	AJAP1	300	7		4
5922870	NPHP4	300	7	21	4
6086380	KCNAB2	300	7	21	4
6161853	CHD5	300	7	21	4
6245080	RPL22	300	7	21	4
6266189	RNF207	73	1+7	21	4
6281253	ICMT	73	1+7	21	4
6298694	C1orf211				4
6304262	HES3	73	1+7		4
6308856	GPR153	73	1+7		4
6324332	ACOT7	73	1+7	21	4
6475292	HES2	73	1+7		4
6484848	ESPN	73	1+7	21	4
6521211	TNFRSF25	73	1+7		4
6526152	PLEKHG5	73	1+7		4
6585205	NOL9	73	1+7		4
6615434	TAS1R1	680		21	4
6640063	ZBTB48	73	1+7	21	4
6650784	KLHL21	73	1+7	21	4
6673756	PHF13	73	1+7	21	4
6685252	THAP3				4
6694228	DNAJC11	73	1+7	21	4
6845384	CAMTA1	73	1+7	21	4
7831329	VAMP3	73	1+7	21	4
7844763	PER3	73	1+7	21	4
7907672	UTS2	73	1+7	21	4
7979907	TNFRSF9	293	7	21	4
8021714	PARK7	293	7	21	4
8071779	ERRFI1	293	7	21	4
8384390	SLC45A1	293	7	21	4
8412464	RERE	207	7	21	4
8921063	ENO1	207	7	21	4
9005922	CA6	207	7	21	4
9063359	SLC2A7	17	1	21	4
9097005	SLC2A5	207	7	21	4
9164476	GPR157	207	7	21	4
9294863	H6PD	220	7	21	4
9352941	SPSB1	220	7	21	4
9599528	SLC25A33			21	4
9648977	TMEM201			21	4
9711790	PIK3CD			21	4
9712668	C1orf200			21	4
9789079	CLSTN1	598	7	21	4
9908334	CTNNBIP1	502		21	4
9989776	LZIC	502		21	4
10003486	NMNAT1	502		21	4
10057255	RBP7			21	4
10093016	UBE4B	502		21	4
10270764	KIF1B	502		21	4
10459085	PGD	502		21	4
10490159	APITD1	502		21	4
10509971	CORT	502		21	4
10520588	DFFA	483		21	4
10535003	PEX14	483		21	4
10696661	CASZ1	483		21	4
11006533	C1orf127	483		21	4
11072679	TARDBP	483		21	4
11086580	MASP2	483		21	4
11114649	SRM	483		21	4
11126675	EXOSC10	483		21	4
11166588	FRAP1	483		21	4
11249398	ANGPTL7	739	3+5	21	4
11333255	UBIAD1	623	7	21	4
11539295	PTCHD2	623	7	21	4
11708448	FBXO2	623	7	21	4
11714432	FBXO44	2065		21	4
11724150	FBXO6	623	7	21	4
11734537	MAD2L2	298	7	21	4
11751781	C1orf187			21	4
11796142	AGTRAP	298	7	21	4
11838543	C1orf167				4
11845787	MTHFR	298	7	21	4
11866207	CLCN6	298	7	21	4
11905776	NPPA	298	7		4
11917521	NPPB	298	7	21	4
11980122	KIAA2013	298	7	21	4
11994746	PLOD1	298	7	21	4
12040238	MFN2	298	7	21	4
12079512	MIIP	298	7	21	4
12123434	TNFRSF8			21	4
12227060	TNFRSF1B			21	4
12290113	VPS13D	293	7	21	4
12627939	DHRS3	293	7	21	4
12704566	AADACL4	293	7	21	4
12776118	AADACL3	293	7	21	4
12806163	C1orf158	293	7	21	4
12834984	PRAMEF12
12851546	PRAMEF1
12884468	PRAMEF11
12907261	HNRNPCL1	91			1
12916941	PRAMEF2
12939033	PRAMEF4
12952727	PRAMEF10
12977513	PRAMEF7
12998302	PRAMEF6
13035543	PRAMEF22
13108514	PRAMEF23
13140456	PRAMEF25
13328196	PRAMEF3
13359819	PRAMEF5
13386646	PRAMEF8
13421176	PRAMEF9
13447414	PRAMEF13
13474053	PRAMEF18
13495254	PRAMEF16
13521963	PRAMEF21
13641973	PRAMEF15
13668269	PRAMEF14
13694889	PRAMEF19
13716088	PRAMEF17
13736907	PRAMEF20
13801189	LRRC38	293	7	21	4
13910252	PDPN			21	4
14026735	PRDM2	257	7	21	4
15438311	C1orf126				4
15479028	TMEM51	257	7	21	4
15573768	FHAD1			21	4
15736441	EFHD2	257	7	21	4
15764938	CTRC	1113	7	21	4
15783224	ELA2A	1113	7	21	4
15802596	ELA2B	1113	7	21	4
15818791	CASP9	1113	7	21	4
15853352	DNAJC16	1113	7	21	4
15899152	AGMAT	1113	7	21	4
15944070	DDI2	1578		21	4
15986364	RSC1A1				4
16010827	PLEKHM2	2158		21	4
16062809	SLC25A34	3882			4
16068917	TMEM82	2383		21	4
16085255	FBLIM1	108	5	21	4
16133657	UQCRHL	1	4	8	4
16174359	SPEN	108	5	21	4
16268364	ZBTB17	108	5	21	4
16330731	C1orf64				4
16340523	HSPB7	108		21	4
16348486	CLCNKA	1340		21	4
16370247	CLCNKB	1340		21	4
16384264	FAM131C				4
16450832	EPHA2	1302		21	4
16524599	ARHGEF19				4
16558195	C1orf89	1601			4
16576559	FBXO42	1241		21	4
16693583	C1orf144	2202		21	4
16725138	SPATA21				4
16767167	NECAP2	5610		21	4
16793931	CROCCL2				4
16890412	NBPF1				4
16944751	CROCCL1				4
17248445	CROCC	1305			4
17300997	MFAP2	1035			4
17312453	ATP13A2	1035		21	4
17345217	SDHB	1035		21	4
17393256	PADI2	1035		21	4
17531621	PADI1			21	4
17575593	PADI3			21	4
17634690	PADI4	917		21	4
17698741	PADI6				4
17733251	RCC2	917		21	4
17866330	ARHGEF10L	917		21	4
18149477	ACTL8				4
18434240	IGSF21	821		21	4
18807424	KLHDC7A	821		21	4
18957500	PAX7	930		21	4
19166093	TAS1R2			21	4
19197926	ALDH4A1	930		21	4
19230774	IFFO2	930		21	4
19401000	UBR4	1287		21	4
19544584	KIAA0090	1287		21	4
19578075	MRTO4	1287		21	4
19592476	AKR7L	883		21	4
19609057	AKR7A3	883		21	4
19630459	AKR7A2	883		21	4
19638740	PQLC2	883		21	4
19665273	CAPZB	883		21	4
19923467	C1orf151			21	4
19969726	NBL1	883		21	4
19991780	HTR6	883		21	4
20008706	TMCO4	883		21	4
20140522	RNF186				4
20208888	OTUD3	883		21	4
20246800	PLA2G2E	390	7	21	4
20301931	PLA2G2A	390	7	21	4
20396701	PLA2G5	390	7	21	4
20438432	PLA2G2D	390	7	21	4
20465823	PLA2G2F	390	7	21	4
20490484	PLA2G2C	390	7		4
20512578	UBXN10	883		21	4
20617412	VWA5B1	1186		21	4
20808884	CAMK2N1				4
20825941	MUL1	1113	7		4
20878932	FAM43B	1113	7		4
20915444	CDA				4
20959948	PINK1	335	4	21	4
20978260	DDOST	1196		21	4
20990507	KIF17				4
21046225	SH2D5				4
21069171	HP1BP3	1298		21	4
21132972	EIF4G3	132	5	21	4
21543740	ECE1	1440			4
21766631	NBPF3				4
21835858	ALPL	1440		21	4
21922708	RAP1GAP	1049		1	4
22004791	USP48	10517		21	4
22138758	LDLRAD2	1049			4
22148737	HSPG2	1049		21	4
22303418	CELA3B	1049			4
22328149	CELA3A	1049			4
22379120	CDC42	257	7	21	4
22443798	WNT4	257	7	21	4
22778344	ZBTB40	257	7	21	4
22890004	EPHA8	1988		21	4
22963118	C1QA	8286			4
22970118	C1QC	8286			4
22979682	C1QB	3874			4
23037331	EPHB2	15234		21	4
23345946	KDM1	223	2	23	4
23410516	LUZP1	223	2	23	4
23518388	HTR1D	411	2	23	4
23636276	HNRNPR	411	2	23	4
23685941	ZNF436				4
23695464	C1orf213				4
23707555	TCEA3	478	2		4
23755056	ASAP3	478	2	20	4
23832922	E2F2				4
23884409	ID3	106	2+7		4
23953824	MDS2				4
24018294	RPL11	73	1+7	23	4
24069856	TCEB3	73	1+7	3	4
24104876	C1orf128	73	1+7	23	4
24117646	LYPLA2	73	1+7	23	4
24122089	GALE	73	1+7	23	4
24128367	HMGCL	103		23	4
24171567	FUCA1	4730		23	4
24200460	CNR2	403	2	23	4
24286301	PNRC2	403	2	23	4
24292939	FUSIP1	403	2	23	4
24382531	MYOM3	403	2	23	4
24446261	IL22RA1	403	2	23	4
24480647	IL28RA	403	2	23	4
24645881	GRHL3	403	2	23	4
24683489	C1orf201	403	2		4
24742245	NIPAL3	403	2	23	4
24829387	RCAN3	552	2	23	4
24921910	C1orf130	552	2	23	4
24969594	SRRM1	403	2	23	4
25071760	CLIC4	328	9	23	4
25226002	RUNX3	223	2	23	4
25548764	SYF2	52	6	23	4
25568740	C1orf63				4
25598981	RHD	223	2		4
25664811	TMEM50A	223	2	23	4
25688740	RHCE	223	2	23	4
25757388	TMEM57	223	2	23	4
25870076	LDLRAP1	223	2	3	4
25943959	MAN1C1	223	2	23	4
26126667	SEPN1	333	6	23	4
26146397	FAM54B	223	2	23	4
26160497	C1orf135				4
26187975	PAQR7			23	4
26210677	STMN1	564		23	4
26286258	PAFAH2	1802		23	4
26348271	EXTL1				4
26364514	SLC30A2	564			4
26377798	TRIM63	564		23	4
26437656	PDIK1L	564		23	4
26485511	GRRP1	564		23	4
26496388	ZNF593	564		23	4
26503981	CNKSR1	564			4
26517119	CATSPER4	277	2		4
26560693	CCDC21	106	2+7	23	4
26606213	SH3BGRL3	106	2+7	23	4
26608773	UBXN11	106	2+7	23	4
26644411	CD52				4
26648350	AIM1L	106	2+7	23	4
26688125	ZNF683	257	7+10		4
26737269	LIN28	106	2+7	23	4
26758802	DHDDS	106	2+7	23	4
26798902	HMGN2	106	2+7	23	4
26856249	RPS6KA1	106	2+7	23	4
27022522	ARID1A	106	2+7	23	4
27114486	PIGV	106	2+7		4
27153201	ZDHHC18			23	4
27189633	SFN	418			4
27205873	GPN2	106	2+7		4
27216979	GPATCH3			23	4
27237975	NR0B2	193	5	23	4
27248224	NUDC	106	2+7	23	4
27276061	C1orf172	106	2+7	23	4
27320195	TRNP1				4
27331511	FAM46B	106	2+7	23	4
27425300	SLC9A1	106	2+7	23	4
27561007	WDTC1	106	2+7	23	4
27648636	TMEM222	106	2+7	23	4
27668513	SYTL1	106	2+7		4
27681670	MAP3K6				4
27695601	FCN3	129			4
27705596	CD164L2	106	2+7		4
27719152	GPR3				4
27732126	WASF2	106	2+7		4
27860756	AHDC1	106	2+7		4
27938800	FGR	106	2+7		4
27992572	IFI6			23	4
28052490	FAM76A			23	4
28099694	STX12	492	2	23	4
28157293	PPP1R8	422		23	4
28160912	SCARNA1				4
28199055	C1orf38	422		23	4
28218049	RPA2	422		23	4
28261504	SMPDL3B	478	2	23	4
28286504	XKR8	478	2	23	4
28300819	EYA3	478	2	23	4
28475838	PTAFR	478	2	23	4
28526789	DNAJC8	478	2	23	4
28562611	ATPIF1	411	2	23	4
28586006	SESN2	106	2+7	4	4
28655513	MED18	106	2+7		4
28696093	PHACTR4	106	2+7	23	4
28844745	RCC1	478	2		4
28879529	TRNAU1AP	1099		23	4
28918712	RAB42	106	2+7	23	4
28929608	TAF12	106	2+7	23	4
28995244	GMEB1	106	2+7	23	4
29063136	YTHDF2	106	2+7	23	4
29138654	OPRD1	478	2	23	4
29213628	EPB41	492	2	23	4
29445940	TMEM200B			23	4
29474250	SFRS4	492	2	23	4
29519385	MECR	492	2	23	4
29563047	PTPRU	492	2	23	4
31184124	MATN1	492	2	23	4
31205315	LAPTM5	492	2	23	4
31342313	SDC3	411	2	23	4
31404353	PUM1	478	2	23	4
31460912	PRO0611			23	4
31652593	NKAIN1	478	2	23	4
31769842	ZCCHC17	478	2	23	4
31838100	FABP3	478	2	23	4
31885963	SERINC2	478	2	23	4
32042086	TINAGL1	377	2+6	23	4
32083301	HCRTR1			23	4
32095471	PEF1	377	2+6	23	4
32117848	COL16A1	377	2+6	23	4
32192718	BAI2	377	2+6	23	4
32256025	SPOCD1	1284		23	4
32373793	PTP4A2	469	2	23	4
32479491	KHDRBS1	469	2	23	4
32538503	TMEM39B	469	2	23	4
32573644	KPNA6	469	2	23	4
32645345	TXLNA	469	2	23	4
32666202	CCDC28B	469	2	23	4
32671272	IQCC			23	4
32674695	DCDC2B	469	2	23	4
32681798	C1orf91	469	2	23	4
32687971	EIF3I	469	2	23	4
32712818	FAM167B	469	2	23	4
32716840	LCK	469	2	23	4
32757708	HDAC1	469	2	23	4
32799440	MARCKSL1	469	2	23	4
32827862	TSSK3			23	4
32830704	BSDC1	469	2	23	4
32930658	ZBTB8B	403	2	23	4
33004772	ZBTB8A	552	2	23	4
33087305	ZBTB8OS	552	2	23	4
33116749	RBBP4	552	2	23	4
33145507	SYNC	552	2	23	4
33207512	KIAA1522	552	2	23	4
33240840	YARS	552	2	23	4
33283176	S100PBP	552	2	23	4
33327877	FNDC5			23	4
33352098	HPCA	552	2	23	4
33360196	TMEM54	552	2	23	4
33402050	RNF19B	552	2	23	4
33473586	AK2	552	2	23	4
33546714	ADC	552	2	23	4
33611003	TRIM62	1100		23	4
33722174	ZNF362	1100		23	4
33772367	A3GALT2			23	4
33789224	PHC2	1100		23	4
33938232	ZSCAN20	12127		23	4
33979609	CSMD2	223	2	23	4
34326076	HMGB4			23	4
34632624	C1orf94			23	4
35220721	GJB5	223	2	23	4
35226778	GJB4	223	2	23	4
35246790	GJB3	223	2	23	4
35258599	GJA4	223	2	23	4
35319124	C1orf212	223	2	23	4
35331037	DLGAP3	411	2	23	4
35451766	ZMYM6	411	2	23	4
35544972	ZMYM1	411	2	23	4
35649201	SFPQ	411	2	23	4
35734568	ZMYM4	411	2	23	4
35899091	KIAA0319L	411	2	23	4
36023393	NCDN	411	2	23	4
36038971	TFAP2E	411	2	23	4
36068739	PSMB2	411	2	23	4
36179477	C1orf216	411	2	23	4
36201818	CLSPN	411	2	23	4
36273828	EIF2C4	411	2	23	4
36348810	EIF2C1	194	9	23	4
36396772	EIF2C3	194	9	23	4
36549676	TEKT2	194	9	23	4
36554453	ADPRHL2	194	9	23	4
36560846	COL8A2	194	9	23	4
36602173	TRAPPC3	194	9	23	4
36621803	MAP7D1	194	9	23	4
36690017	THRAP3	403	2	23	4
36772718	C1orf113	403	2	23	4
36787632	FAM176B	7226		23	4
36805225	STK40	469	2	23	4
36883507	C1orf102	469	2	23	4
36921362	MRPS15	469	2	23	4
36931644	CSF3R	403	2	23	4
37261128	GRIK3	866		23	4
37940119	ZC3H12A	391		23	4
37958176	C1orf149	1212	2	23	4
38002142	SNIP1	1212	2	23	4
38022520	DNALI1	538	2	23	4
38032413	GNL2	538	2	23	4
38076951	RSPO1	538	2	23	4
38147242	C1orf109	1212	2	23	4
38158159	CDCA8	538	2	23	4
38181646	EPHA10	538	2	23	4
38259774	MANEAL	115	5	23	4
38268614	YRDC	492	2	23	4
38273473	C1orf122			23	4
38275239	MTF1	492	2	23	4
38326369	INPP5B	492	2	23	4
38422647	SF3A3	802	2	23	4
38462442	FHL3	802	2	23	4
38478384	UTP11L	422		23	4
38509523	POU3F1	422		23	4
39305005	RRAGC	403	2	23	4
39328636	MYCBP	403	2	23	4
39339739	GJA9	403	2	23	4
39351479	RHBDL2	403	2	23	4
39456916	AKIRIN1	403	2	23	4
39492006	NDUFS5	552	2	23	4
39547118	MACF1	552	2	23	4
39957318	BMP8A	817	2	23	4
40026485	PABPC4	817	2	23	4
40089103	HEYL			23	4
40124793	NT5C1A	100		23	4
40144645	HPCAL4	817	2	23	4
40204530	PPIE	817	2	23	4
40223903	BMP8B	817	2	23	4
40235197	OXCT2	1781		Z	4
40306703	TRIT1	817	2	23	4
40361098	MYCL1	817	2	23	4
40420784	MFSD2	73	1+7	23	4
40506255	CAP1	73	1+7	23	4
40538382	PPT1	73	1+7	23	4
40627041	RLF	223	2	23	4
40713573	TMCO2				4
40723733	ZMPSTE24	223	2	23	4
40766163	COL9A2	377	2+6		4
40839728	SMAP2	377	2+6	23	4
40915779	ZNF643				4
40943302	ZNF642				4
40974433	DEM1	360			4
40997233	ZNF684	178	10		4
41086352	RIMS3	377	2+6	23	4
41157242	NFYC	377	2+6	23	4
41249684	KCNQ4	377	2+6	23	4
41326728	CITED4	492	2	23	4
41445007	CTPS	478	2	23	4
41481269	SLFNL1				4
41492874	SCMH1	478	2	23	4
41827603	FOXO6	478	2		4
41944446	EDN2	478	2	23	4
41975684	HIVEP3	478	2	23	4
42619092	GUCA2B				4
42628362	GUCA2A				4
42642210	FOXJ3	257	7+10		4
42846468	RIMKLA	257	7+10		4
42896094	ZMYND12	257	7+10	21	4
42922173	PPCS	257	7+10	21	4
43124048	PPIH	257	7+10	21	4
43148066	YBX1	257	7+10	21	4
43198764	CLDN19	257	7+10	21	4
43212006	LEPRE1	257	7+10		4
43232916	C1orf50	257	7+10		4
43272723	CCDC23				4
43282776	ERMAP			16	4
43312280	ZNF691	34	3+6		4
43391046	SLC2A1	3050			4
43613594	FAM183A				2
43629855	EBNA1BP2	4	4		2
43638026	WDR65	4	4		2
43736407	TMEM125	4	4		2
43747554	C1orf210				2
43766664	TIE1	4	4		2
	Synteny blocks from the Comparative Genomics display of the Ensembl database
	(www.ensembl.org). Some scaffolds are mapped to multiple linkage groups.

## Sheet: chr2
Chromosomal positions of orthologs to genes from human chromosome 2
Gene position	Gene symbol	X. tropicalis scaffold 4.1	X. tropicalis chromosome	Chicken chromosome	Opossum chromosome
98372799	TMEM131	321	2	1	7
98703595	VWA3B	5	2+3+6	1	7
98962618	CNGA3	5	2+3+6	1	7
99061321	INPP4A	321	2	1	7
99215865	C2orf64	321	2	1	7
99225042	UNC50	321	2	1	7
99235569	MGAT4A	321	2	1	7
99410309	C2orf55	321	2	1	7
99613724	TSGA10	321	2	1	7
99758185	C2orf15	321	2	1	7
99771418	LIPT1	321	2	1	7
99785726	MITD1	321	2	1	7
99797578	MRPL30	321	2	1	7
99858709	LYG2	321	2	1	7
99935487	TXNDC9	321	2	1	7
99953834	EIF5B	321	2	1	7
100016938	REV1	321	2	1	7
100163715	AFF3	321	2	1	7
100889753	LONRF2	321	2	1	7
101008322	CHST10	1221	2	1	7
101179418	PDCL3	101	2	1	7
101436613	NPAS2	101	2	1	7
101618691	RPL31	101	2	1	7
101623690	TBC1D8	101	2	1	7
101869345	C2orf29	101	2	1	7
101892553	RNF149	101	2	1	7
101964816	CREG2	101	2	1	7
102314488	MAP4K4	101	2	1	7
102770402	IL1R1	101	2	1	7
102927962	IL1RL1	845		1	7
102979097	IL18R1	101	2	1	7
103035254	IL18RAP	101	2	1	7
103089762	SLC9A4	384		1	7
103236166	SLC9A2	101	2	1	7
103333666	MFSD9	101	2	1	7
103378490	TMEM182	101	2	1	7
105471969	POU3F3	722	2	1	7
105654483	MRPS9	722	2	1	7
105858200	GPR45	722	2	1	7
105883529	TGFBRAP1	722	2	1	7
105954013	C2orf49	722	2	1	7
105977283	FHL2	722	2	1	7
106432885	NCK2	1393	2	1	7
106682113	C2orf40	1393	2	1	7
106709759	UXS1	1393	2	1	7
107021136	RGPD3	307	2	1	7
107418056	ST6GAL2	307	2	1	7
108443388	RGPD4	307	2	10	7
108602995	SLC5A7	307	2	1	7
108863651	SULT1C3	753	8		7
108905095	SULT1C2	2290			7
108994421	SULT1C4	11581		1	7
109065636	GCC2	307	2	1	7
109204767	LIMS1	307	2	1	7
109335937	RANBP2	307	2	10	7
109403219	CCDC138	307	2		7
109510927	EDAR	307	2	1	7
109745997	SH3RF3	307	2	1	7
114384817	RABL2A	857		1	4
114471933	SLC35F5	2963		7	4
114647537	ACTR3	1736		7	4
115199899	DPP10	1821		7	4
118572255	DDX18	4647		7	4
118617003	HTR5B	98	5		4
118673147	CCDC93	1568			4
118846050	INSIG2	2907		7	4
119599747	EN1	4006		7	4
119699745	MARCO			7	4
119913819	C1QL2			7	4
119981384	STEAP3	9664		7	4
120060020	C2orf76	6335		7	4
120124504	DBI			7	4
120189446	TMEM37	2843		7	4
120197419	SCTR	2843		7	4
120302047	PCDP1	1206		7	4
120436743	TMEM177	848	9	7	4
120517207	PTPN4	848	9	7	4
120770669	EPB41L5	848	9	7	4
121010414	RALB	1568		7	4
121103719	INHBB	5189		7	4
121554867	GLI2	1334		7	4
121974163	TFCP2L1	1148		7	4
122095352	CLASP1	1148		7	4
122484521	MKI67IP	1148		7	4
122513121	TSN	1148		7	4
124782864	CNTNAP5	823	1	7	4
127413684	GYPC	572	9	7	4
127805607	BIN1	893	9, close match	7	4
127941412	CYP27C1	893	9, close match		4
128014866	ERCC3	893	9, close match		4
128062139	MAP3K2	893	9, close match	7	4
128176017	PROC	224			4
128238383	IWS1	224		9	4
128293378	MYO7B	4827		9	4
128396001	LIMS2			9	4
128403747	GPR17	224		9	4
128458597	SFT2D3	9431			4
128461808	WDR33	224		9	4
128603840	POLR2D	224		9	4
128619204	AMMECR1L	224		9	4
128698796	SAP130	224		9	4
128848785	UGCGL1	199		9	4
129023054	HS6ST1	199		9	4
130737235	RAB6C	1366	2	4	4
130831108	POTEF	121	3	1	4
130896862	CCDC74B				4
130908980	SMPD4	12	1	15	4
130939703	FAM128B	7	1	10	4
130949318	TUBA3E	11			4
131095816	CCDC115				4
131100489	IMP4	15979			4
131113580	PTPN18	14589			4
131278667	CFC1B	275	8	Z	4
131350335	CFC1	647	1	Z	4
131437623	C2orf14				4
131486723	GPR148			9	4
131513077	FAM123C				4
131674224	ARHGEF4	55		9	4
131805449	FAM168B	55		9	4
131862420	PLEKHB2	55		9	4
131975924	POTEE	121	3	1
132233666	TUBA3D	8657			3
132241533	FAM128A	7	1	10	3
132285492	CCDC74A				3
132480064	C2orf27A
132552534	C2orf27B
133066882	ZNF806
133089314	AZFP
133174147	GPR39	2636		7	4
133402337	LYPD1	2636		7	4
133429372	NAP5				4
135011830	MGAT5	774	9	7	4
135213330	TMEM163	774	9	7	4
135596186	ACMSD	774	9	7	4
135676393	CCNT2	774	9	7	4
135722273	YSK4	774	9	7	4
135809853	RAB3GAP1	774	9	7	4
135957571	ZRANB3	774	9	7	4
136289083	R3HDM1	77	6+9	7	4
136499189	UBXN4	77	6+9	7	4
136545415	LCT	77	6+9	7	4
136597196	MCM6	57	6	7	4
136664254	DARS	77	6+9	7	4
136871919	CXCR4	77	6+9	7	4
137748462	THSD7B	77	6+9	7	4
138721808	HNMT	77	6+9	7	4
139259350	SPOPL	77	6+9	7	4
139426727	NXPH2	77	6+9	7	4
140988996	LRP1B	286	1	7	4
143635195	KYNU	286	1	7	4
143886899	ARHGAP15	286	1	7	4
144703581	GTDC1	232	9	7	4
145145583	ZEB2	232	9	7	4
148602570	ACVR2A	232	9		4
148691732	ORC4L	232	9	7	4
149216038	MBD5	1467		7	4
149402560	EPC2	142	9	7	4
149632819	KIF5C	142	9		4
149793795	KIF5C	142	9		4
149894981	LYPD6B	142	9	7	4
150187113	LYPD6	227	9	7	4
151324709	RND3	227	9	7	4
152042675	FABP5L10				4
152104728	RBM43			7	4
152126982	NMI	227	9	7	4
152214105	TNFAIP6	227	9	7	4
152266428	RIF1	227	9		4
152341853	NEB	227	9		4
152657480	ARL5A	1068	6	7	4
152694136	CACNB4	227	9	7	4
152973315	STAM2	227	9	7	4
153191751	FMNL2	227	9	7	4
153508107	PRPF40A	227	9	7	4
153574423	ARL6IP6	227	9		4
154333852	RPRM	227	9		4
154728426	GALNT13	227	9	7	4
155555093	KCNJ3	227	9	27	4
157180944	NR4A2	51	9	7	4
157291965	GPD2	51	9	7	4
158114340	GALNT5	51	9	7	4
158175125	ERMN			7	4
158271131	CYTIP	51	9	7	4
158383279	ACVR1C	51	9	7	4
158592958	ACVR1	51	9	7	4
158851691	UPP2	51	9	7	4
159028478	CCDC148	51	9	7	4
159313476	PKP4	51	9	7	4
159651829	DAPL1			7	4
159825146	TANC1	51	9	7	4
160092304	WDSUB1	51	9	7	4
160175490	BAZ2B	51	9	7	4
160569010	MARCH7	51	9	7	4
160625139	CD302	51	9		4
160659866	LY75	51	9	7	4
160798012	PLA2R1	51	9	7	4
160958233	ITGB6	51	9	7	4
161128662	RBMS1	51	9	13	4
161993466	TANK	51	9	7	4
162164786	PSMD14	51	9	7	4
162272620	TBR1	51	9	7	4
162480845	SLC4A10	51	9	7	4
162848755	DPP4	51	9	7	4
162999388	GCG	51	9	7	4
163027200	FAP	51	9	7	4
163123589	IFIH1	51	9	7	4
163200583	GCA	51	9	7	4
163227917	KCNH7	51	9	7	4
164464118	FIGN	51	9	7	4
165349323	GRB14	464	9	7	4
165541256	COBLL1	9288		7	4
165754812	SLC38A11	464	9	7	4
165944030	SCN3A	464	9	7	4
166095912	SCN2A	464	9	7	4
166428890	CSRNP3	236	9	7	4
166604313	GALNT3	236	9	7	4
166730453	TTC21B	236	9	7	4
166845670	SCN1A	236	9	7	4
167051695	SCN9A	464	9	7	4
167261539	SCN7A				4
167759975	XIRP2	236	9		4
168675182	B3GALT1	236	9	7	4
168810530	STK39	1080	6	7	4
169087966	PHF5GP				4
169312835	LASS6	236	9	7	4
169659107	NOSTRIN	236	9		4
169727401	SPC25	49	8	7	4
169757750	G6PC2	29	10	7	4
169779449	ABCB11	236	9	7	4
169921299	DHRS9	236	9		4
169983619	LRP2	236	9	7	4
170336006	BBS5	105	9	7	4
170366212	KBTBD10	105	9	7	4
170386259	FASTKD1	105	9	7	4
170440850	PPIG	319	9	7	4
170501935	C2orf77	105	9	7	4
170550975	PHOSPHO2	105	9	7	4
170551001	KLHL23	105	9	7	4
170655389	SSB	105	9	7	4
170668267	METTL5	105	9	7	4
170684018	UBR3	105	9	7	4
171034655	MYO3B	105	9	7	4
171458173	HMGB1L4			7	4
171571857	SP5	105	9	7	4
171673200	GAD1	105	9	7	4
171785711	GORASP2	105	9	7	4
171847333	TLK1	105	9	7	4
172173912	METTL8			7	4
172290859	C2orf37	105	9	7	4
172378866	CYBRD1	105	9	7	4
172543982	DYNC1I2	105	9	7	4
172640880	SLC25A12	105	9	7	4
172778958	HAT1	105	9	7	4
172864804	MAP1D	105	9	7	4
172950208	DLX1	105	9	7	4
172964166	DLX2	105	9	7	4
173292314	ITGA6	105	9	7	4
173420779	PDK1	105	9	7	4
173600525	RAPGEF4	105	9	7	4
173940565	ZAK	105	9	7	4
174219561	CDCA7	105	9	7	4
174773258	SP3	105	9	7	4
174937175	OLA1	105	9	7	4
175199821	SP9	105	9	7	4
175212878	CIR			7	4
175260467	SCRN3	105	9	7	4
175296375	GPR155	105	9	7	4
175424302	WIPF1	105	9	7	4
175612320	CHRNA1	105	9	7	4
175664042	CHN1	163	9	7	4
175939006	ATF2	163	9	7	4
176040986	ATP5G3	163	9	7	4
176790410	KIAA1715	163	9	7	4
176944835	EVX2	163	9	7	4
176957532	HOXD13	163	9	7	4
176964530	HOXD12			7	4
176972084	HOXD11	163	9	7	4
176981492	HOXD10	163	9	7	4
176987413	HOXD9	163	9	7	4
176994477	HOXD8	163	9	7	4
177016113	HOXD4	163	9	7	4
177028805	HOXD3	163	9	7	4
177053307	HOXD1	163	9	7	4
177134137	MTX2	163	9	7	4
178077422	HNRNPA3	163	9	7	4
178095033	NFE2L2	163	9	7	4
178257471	AGPS	105	9	7	4
178414880	TTC30B	314	6	7	4
178479026	TTC30A	314	6	7	4
178487977	PDE11A	105	9	7	4
178977182	RBM45	163	9	7	4
179059374	OSBPL6	163	9	7	4
179296141	PRKRA	163	9	7	4
179316163	DFNB59	163	9	7	4
179328391	FKBP7	163	9	7	4
179345199	PLEKHA3	163	9	7	4
179390716	TTN	163	9	7	4
179700492	CCDC141	163	9	7	4
179966419	SESTD1	163	9	7	4
180306709	ZNF385B	163	9	7	4
180809604	CWC22	15	9	7	4
181845112	UBE2E3	15	9	7	4
182321619	ITGA4	15	9	7	4
182401405	CERKL	15	9	7	4
182541194	NEUROD1	15	9	7	4
182756472	SSFA2	15	9	7	4
182850551	PPP1R1C	15	9	7	4
183007183	PDE1A	15	9	7	4
183580999	DNAJC10	15	9	7	4
183698737	FRZB	15	9	7	4
183789605	NCKAP1	15	9	7	4
183943287	DUSP19	15	9	7	4
183989083	NUP35	15	9	7	4
185463093	ZNF804A	15	9	7	4
187350885	ZC3H15	2	1+5+9	7	4
187454790	ITGAV	2	1+5+9	7	4
187558789	FAM171B			7	4
187692207	ZSWIM2				4
188207846	CALCRL	2	1+5+9	7	4
188328957	TFPI	104	6	7	4
189157390	GULP1	2	1+5+9	7	4
189598465	DIRC1			7	4
189839099	COL3A1	2	1+5+9	7	4
189896641	COL5A2	2	1+5+9	7	4
190306159	WDR75	2	1+5+9	7	4
190425316	SLC40A1	2	1+5+9	7	4
190526125	ASNSD1	2	1+5+9	7	4
190541430	ANKAR	2	1+5+9		4
190611386	OSGEPL1	2	1+5+9	7	4
190634993	ORMDL1	2	1+5+9		4
190648811	PMS1	2	1+5+9	7	4
190920426	MSTN	2	1+5+9	7	4
191002486	C2orf88				4
191069360	HIBCH	806	8	7	4
191208196	INPP1	806	8		4
191273081	MFSD6	806	8	7	4
191371619	TMEM194B			7	4
191513848	NAB1	806	8	7	4
191745547	GLS	2	1+5+9	7	4
191833762	STAT1	291	9	7	4
191894306	STAT4	291	9		4
192110107	MYO1B			7	4
192542798	OBFC2A			7	4
192699036	SDPR	291	9	7	4
192814743	TMEFF2	291	9	7	4
193614571	PCGEM1				4
196521532	SLC39A10	312	9	7	4
196602427	DNAH7	312	9	7	4
196998307	STK17B			7	4
197063977	HECW2			7	4
197504356	CCDC150	132	5	7	4
197629100	GTF3C3	847	3	7	4
197670009	C2orf66			7	4
197697728	PGAP1	291	9	7	4
197859250	ANKRD44			7	4
198256698	SF3B1	2	1+5+9	7	4
198318231	COQ10B	951		7	4
198351308	HSPD1	2	1+5+9	7	4
198364721	HSPE1	2	1+5+9	7	4
198380320	MOBKL3	2	1+5+9	7	4
198435527	RFTN2			7	4
198570087	MARS2	615	8	7	4
198591603	BOLL			7	4
198669533	PLCL1	312	9	7	4
200134224	SATB2	312	9	7	4
200775979	C2orf69	312	9	7	4
200793634	C2orf60	312	9	7	4
200820040	C2orf47	312	9	7	4
201353681	KCTD18	733		7	4
201390942	SGOL2			7	4
201450731	AOX1	312	9	7	4
201676647	BZW1	218	9	7	7
201717733	CLK1	65	1	7	7
201735679	PPIL3	521	9	7	7
201754050	NIF3L1	521	9	7	7
201774894	ORC2L	218	9	7	7
201838441	FAM126B	218	9	7	7
201936462	NDUFB3	218	9	7	7
201980816	CFLAR	218	9	7	7
202047621	CASP10	218	9	7	7
202098166	CASP8	218	9	7	7
202153147	ALS2CR12	218	9	7	7
202241930	TRAK2	218	9	7	7
202316392	STRADB	218	9	7	7
202352148	ALS2CR11			7	7
202484907	ALS2CR4	218	9	7	7
202509597	MPP4	218	9	7	7
202564986	ALS2	208	9	7	7
202671198	PFTK2	208	9	7	7
202899310	FZD7	208	9	7	7
202937978	FLJ39061	257	7+10	7	7
203070903	SUMO1	312	9	7	7
203130515	NOP58	312	9	7	7
203241050	BMPR2	312	9	7	7
203500211	FAM117B	312	9	7	7
203637873	ICA1L			7	7
203745323	WDR12	312	9	7	7
203776978	ALS2CR8	312	9	7	7
203879602	NBEAL1	312	9	7	7
204103164	CYP20A1	218	9	7	7
204193003	ABI2	218	9	7	7
204298538	RAPH1	218	9	7	7
204571198	CD28	218	9	7	7
204732509	CTLA4	218	9	7	7
204801503	ICOS			7	7
205410516	PARD3B	208	9	7	7
206547224	NRP2	208	9	7	7
206858445	INO80D	208	9	7	7
206987803	NDUFS1	208	9	7	7
207024318	EEF1B2	208	9	7	7
207040040	GPR1	208	9	7	7
207139523	ZDBF2			7	7
207308368	ADAM23	208	9	7	7
207516345	DYTN				7
207602487	MDH1B	264	9	7	7
207630112	FASTKD2	264	9	7	7
207804278	CPO	264	9	7	7
207945529	KLF7	264	9	7	7
208394616	CREB1	264	9	7	7
208473839	FAM119A	264	9	7	7
208576264	CCNYL1	264	9	7	7
208627310	FZD5	264	9	7	7
208686012	PLEKHM3	264	9	7	7
208986331	CRYGD	264	9		7
208992861	CRYGC	264	9		7
209007297	CRYGB	86	1		7
209025464	CRYGA	529	1		7
209030071	C2orf80				7
209100953	IDH1	264	9	7	7
209130991	PIKFYVE	264	9	7	7
209271556	PTH2R	264	9		7
210288771	MAP2	1079		7	7
210636717	C2orf21	1380		7	7
210867352	RPE	218	9	7	7
210885435	C2orf67	664	9	7	7
211052714	ACADL	664	9	7	7
211154868	MYL1	1149		7	7
211295973	LANCL1	1149		7	7
211342409	CPS1	1149		7	7
212240442	ERBB4	509	9	7	7
213864408	IKZF2	509	9	7	7
214149116	SPAG16	15	9	7	7
215276461	VWC2L	15	9	7	7
215593262	BARD1	15	9	7	7
215796266	ABCA12	15	9	7	7
216176692	ATIC	15	9	7	7
216225177	FN1	15	9	7	7
216807314	MREG	15	9	7	7
216903111	PECR	893	9	7	7
216946589	TMEM169	893	9	7	7
216974020	XRCC5	893	9	7	7
217122585	MARCH4	893	9	7	7
217277137	SMARCAL1	893	9	7	7
217363520	RPL37A	22	3	7	7
217498127	IGFBP2	446		7	7
217536828	IGFBP5	446		7	7
217724181	TNP1				7
218148746	DIRC3				7
218664512	TNS1	446		7	7
218938040	RUFY4				7
218990746	IL8RB	446			7
219027568	IL8RA				7
219064999	HMGB1L9				7
219081874	ARPC2	446		7	7
219125738	GPBAR1	1022			7
219128852	AAMP	1022		7	7
219135115	PNKD	77	6+9		7
219138917	TMBIM1	77	6+9	7	7
219221579	C2orf62	77	6+9		7
219246752	SLC11A1	77	6+9	7	7
219264478	CTDSP1	77	6+9		7
219283838	VIL1	77	6+9	7	7
219314974	USP37	77	6+9	7	7
219433678	RQCD1	77	6+9	7	7
219472632	PLCD4	77	6+9	1	7
219502639	ZNF142	77	6+9	7	7
219524379	BCS1L	77	6+9	7	7
219528587	RNF25	645	9	7	7
219536762	STK36	645	9	7	7
219575568	TTLL4	77	6+9		7
219646472	CYP27A1	77	6+9	7	7
219687106	PRKAG3	77	6+9	7	7
219724546	WNT6	77	6+9	7	7
219745255	WNT10A	77	6+9	7	7
219824398	CDK5R2	77	6+9		7
219845809	FEV	77	6+9		7
219854912	CRYBA2	77	6+9	7	7
219867576	CCDC108	77	6+9	7	7
219919146	IHH	77	6+9	7	7
219940046	NHEJ1	77	6+9	7	7
220026181	SLC23A3	77	6+9	7	7
220036619	C2orf24	77	6+9	7	7
220042939	FAM134A	77	6+9	7	7
220071538	ZFAND2B	77	6+9	7	7
220074494	ABCB6	77	6+9	7	7
220084102	ATG9A	77	6+9	7	7
220094479	ANKZF1	77	6+9	7	7
220101493	GLB1L	57		7	7
220110192	STK16	77	6+9	7	7
220115001	TUBA4A	130	2	7	7
220144040	DNAJB2	77	6+9	7	7
220154345	PTPRN	77	6+9	7	7
220192131	RESP18			7	7
220238180	DNPEP	77	6+9	7	7
220283099	DES	77	6+9	7	7
220299700	SPEG	77	6+9	7	7
220363613	GMPPA	77	6+9	7	7
220379052	ACCN4	77	6+9	7	7
220403669	CHPF	1022		7	7
220408745	TMEM198	101	2	7	7
220415464	OBSL1	1022		7	7
220436954	INHA	1022		7	7
220462596	STK11IP	1067	9	7	7
220492292	SLC4A3	1067	9	7	7
222282747	EPHA4	224		9	7
223064607	PAX3	224		9	7
223162866	CCDC140				7
223289322	SGPP2	224		9	7
223436162	FARSB	224		9	7
223536457	MOGAT1	725	2	9	7
223725732	ACSL3	407	8	9	7
223916862	KCNE4	224		9	7
224461658	SCG2	224		9	7
224620047	AP1S3	224		9	7
224740065	WDFY1	224		9	7
224822121	MRPL44	55		9	7
224839765	SERPINE2	750		9	7
225243415	FAM124B	750		9	7
225334869	CUL3	750		9	7
225629807	DOCK10	262		9	7
226265602	KIAA1486	262		9	7
227596033	IRS1	262		9	7
227700773	RHBDD1	262		9	7
227867427	COL4A4	10	2+8	9	7
228029281	COL4A3	113	2	9	7
228192228	MFF	55		9	7
228226872	TM4SF20	55			7
228336888	AGFG1	55		9	7
228474806	C2orf83				7
228549926	SLC19A3	55		9	7
228678558	CCL20			9	7
228736327	WDR69	55		9	7
228844670	SPHKAP	55		9	7
229888689	PID1	55		9	7
230222345	DNER	55		9	7
230631930	TRIP12	55		9	7
230787207	FBXO36	55			7
230899698	SLC16A14	2697		9	7
231090445	SP110
231191894	SP140L
231280871	SP100
231577557	CAB39				2
231729621	ITM2C				2
241418839	ANKMY1	55		17	2
241499471	DUSP28	55		9	2
241508104	RNPEPL1	132	5	9	2
241526145	CAPN10	132	5	9	2
241568795	GPR35	55		9	2
241615835	AQP12B			9	4
241631262	AQP12A	129		9	4
241653184	KIF1A	55		9	7
241808162	AGXT	55		9	7
241825465	C2orf54			9	7
241938255	SNED1	55		9	7
242026509	MTERFD2	55			7
242045515	PASK	55		9	7
242089902	PPP1R7	55		9	7
242127924	ANO7	1100			7
242166679	HDLBP	55		9	7
242254723	SEPT2	55		9	7
242295711	FARP2	224		9	7
242434432	STK25	224		9
242498192	BOK	224		9	7
242523820	THAP4	224		9	7
242577027	ATG4B	224		9	7
242615157	DTYMK	224		9	7
242641456	ING5	224		9	7
242674030	D2HGDH	224		9	7
242716240	GAL3ST2	1219		9	7
242752073	NEU4	1219		9	7
242792033	PDCD1			9
242811886	C2orf85	81	7	9
	Synteny blocks from the Comparative Genomics display of the Ensembl database
	(www.ensembl.org). Some scaffolds are mapped to multiple linkage groups.

## Sheet: chr3
Chromosomal positions of orthologs to genes from human chromosome 3
Gene position	Gene symbol	X. tropicalis scaffold 4.1	X. tropicalis chromosome	Chicken chromosome	Opossum chromosome
77089294	ROBO2	9	2	1	7
78646390	ROBO1	9	2	1	7
81538850	GBE1	9	2	1	7
85775632	CADM2	9	2	1	7
86987123	VGLL3	9	2	1	7
87276413	CHMP2B	9	2	1	7
87308783	POU1F1	9	2	1	7
88031726	HTR1F	9	2	1	7
88188262	ZNF654	9	2	1	7
88198893	C3orf38	9	2	1	7
89156674	EPHA3	9	2	1	7
93591881	PROS1	9	2	1	7
93698982	ARL13B	9	2	1	7
93733213	STX19	9	2	1	7
93776770	DHFRL1	975			7
93781855	NSUN3	9	2	1	7
96533425	EPHA6	9	2	1	7
97483595	ARL6	9	2	1	7
97595819	CRYBG3	2057		1	7
97660661	MINA	44	2+4	1	7
97806017	OR5AC2	672	9	1	7
98234317	CLDND1	5		1	7
98298290	CPOX	44	2+4	1	7
98451572	ST3GAL6	694		1	4
98514814	DCBLD2	694		1	4
99357454	COL8A1	694		1	4
99536681	C3orf26	533	2	1	4
99979686	TBC1D23	533	2	1	4
100053562	NIT2	533	2	1	4
100082307	TOMM70A	533	2	1	4
100211463	TMEM45A	533	2	1	4
100328445	GPR128	405		1	4
100428160	TFG	71	2	1	4
100468179	ABI3BP	71	2	1	4
100945288	IMPG2	71	2	1	4
101043117	SENP7	71	2	1	4
101280712	RG9MTD1	241	2+8	1	4
101293042	PCNP	241	2+8	1	4
101368283	ZBTB11	241	2+8	1	4
101399934	RPL24	23	2	1	4
101443494	CEP97	23	2	1	4
101498029	FAM55C	23	2	1	4
101546857	NFKBIZ	23	2	1	4
102153859	ZPLD1	23	2	1	4
105085713	ALCAM	23	2	1	4
105377109	CBLB	23	2	1	4
107241783	BBX	23	2	1	4
107879659	IFT57	23	2	1	4
108021332	HHLA2	23	2	1	4
108099216	MYH15	255			4
108268716	KIAA1524	23	2	1	4
108541631	TRAT1	23	2	1	4
108626642	GUCA1C	564		1	4
108677086	MORC1	564			4
110790865	PVRL3	564		1	4
111393507	PLCXD2	564		1	4
111697828	ABHD10	564		1	4
111717586	TAGLN3	279		1	4
112051916	CD200	683	2	1	4
112251359	ATG3	169		1	4
112280895	SLC35A5	169		1	4
112323407	CCDC80	169		1	4
112641532	CD200R1	683	2	1	4
112709800	GTPBP8	622		1	4
112721291	C3orf17	42	2+3	1	4
112931375	BOC	1571		1	4
113081712	WDR52	1834		1	4
113161565	CCDC52	515	2	1	4
113251218	SIDT1	862	2	1	4
113367232	KIAA2018	862	2	1	4
113437841	NAT13	862	2	1	4
113465908	ATP6V1A	862	2	1	4
113557681	GRAMD1C	1250		1	4
113666748	ZDHHC23	515	2	1	4
113682984	KIAA1407	515	2	1	4
113775611	QTRTD1	515	2	1	4
113847557	DRD3	13	2	1	4
114057517	ZBTB20	515	2	1	4
115342151	GAP43	726	2	1	4
115529142	LSAMP	726	2	1	4
118619477	IGSF11	195	2	1	4
118892425	UPK1B	195	2	1	4
118930589	B4GALT4	195	2	1	4
119013220	CDGAP	195	2	1	4
119149701	TMEM39A	195	2	1	4
119298523	ADPRH	664	9	1	4
119316722	PLA1A	692	2	1	4
119360908	POPDC2	692	2	1	4
119388372	COX17	692	2	1	4
119421869	C3orf15	692	2	1	4
119499331	NR1I2	692	2	1	4
119545543	GSK3B	692	2	1	4
119885879	GPR156	692	2	1	4
120315128	NDUFB4	692	2	1	4
120347015	HGD	692	2	1	4
120405528	RABL3	862	2	1	4
120461558	GTF2E1	862	2	1	4
120627050	STXBP5L	862	2	1	4
121150273	POLQ	862	2	1	4
121286778	ARGFX				4
121312170	FBXO40	862	2	1	4
121382048	GOLGB1	103		1	4
121488610	IQCB1	1143	7	7	4
121554034	EAF2	869		7	4
121613287	SLC15A2	1257		7	4
121706170	ILDR1	683	2	1	4
121774221	CD86	683	2	1	4
121972795	CASR	1290		1	4
122078436	CCDC58	515	2	1	4
122103023	FAM162A	1250		1	4
122130700	WDR5B	137		17	4
122140748	KPNA1	1250		1	4
122283185	DTX3L			27	4
122296449	PARP15	227	9	7	4
122458846	HSPBAP1	1257		7	4
122628043	SEMA5B	1257		7	4
122785958	PDIA5			7	4
122920774	SEC22A	692	2	7	4
123003399	ADCY5	1143	7	7	4
123213363	PTPLB	1611		7	4
123331143	MYLK	155	10	7	4
123632269	CCDC14	15493		7	4
123687878	ROPN1	361	6		4
123813585	KALRN	848	9	7	4
124449213	UMPS	2878		7	4
124481795	ITGB5	51	9	7	4
124624289	MUC13			7	4
124684554	HEG1	1783		7	4
124801480	SLC12A8	1783		7	4
124944513	ZNF148	1036		7	4
132757171	TMEM108			2	4
133118790	BFSP2	314	6	2	4
133292434	CDV3	314	6	2	4
133319449	TOPBP1	314	6		4
133465235	TF	129		9	4
133524677	SRPRB	129			4
133543079	RAB6B	129		4	4
133646989	C3orf36				4
133651540	SLCO2A1	129		9	4
133875978	RYK	129		9	4
134074190	AMOTL2	129		9	4
134196546	ANAPC13	720			4
134204575	CEP63	129			4
134318765	KY	129		9	4
134514260	EPHB1	129		1	4
135684567	PPP2R3A	537		9	4
135867760	MSL2	537		9	4
135969167	PCCB	537		9	4
136055999	STAG1	10		9	4
136537861	TMEM22	344		9	4
136581073	NCK1	344		1	4
136676707	IL20RB			14	4
137483579	SOX14	344		9	4
137717658	CLDN18	344		9	4
137780832	DZIP1L	344		9	4
137842560	A4GNT	878	8	9	4
137879852	DBR1	218	9	9	4
137906148	ARMC8	664	9	9	4
137980279	TXNDC6	664	9		4
138066625	MRAS	664	9	7	4
138153415	FAM62C	758	1	7	4
138213186	CEP70	275	8	7	4
138327542	FAIM	1611		7	4
138374231	PIK3CB	55		9	4
138663066	FOXL2	55		9	4
138666076	C3orf72	55			4
138760944	FLJ46210	55			4
138823027	BPESC1	55			4
138951834	PISRT1				4
139062861	MRPS22	55		9	4
139076433	COPB2	55		9	4
139171726	RBP2	55		9	4
139236276	RBP1	55		9	4
139279033	NMNAT3			9	4
139654027	CLSTN2	732		9	4
140396881	TRIM42			9	4
140660662	SLC25A36	732		9	4
140770743	SPSB4	750		9	4
140950682	ACPL2	750		9	4
141043055	ZBTB38	55		9	7
141205926	RASA2	55		9	7
141457051	RNF7	55		9	7
141497043	GRK7	55		9	7
141595470	ATP1B3	55		9	7
141671328	TFDP2	55		9	7
141876369	GK5	55		9	7
142025449	XRN1	262		9	7
142168077	ATR	262		9	7
142315229	PLS1	262		9	7
142443266	TRPC1	262		9	7
142536711	PCOLCE2	262		9	7
142680073	PAQR9	262		9	7
142720372	SR140	370		9	7
142838668	CHST2	370		9	7
142984064	SLC9A9	370		9	7
143690640	C3orf58	370		9	7
145787227	PLOD2	370		9	7
145910122	PLSCR4	1129	3	9	7
146151082	PLSCR2	370		9	7
146232967	PLSCR1	284		9	7
146303625	PLSCR5	284		9	7
147103837	ZIC4	284		9	7
147127181	ZIC1	284		9	7
148415658	AGTR1	284		9	7
148545588	CPB1	284		9	7
148583043	CPA3	284			7
148709375	GYG1	284		9	7
148747904	HLTF	284			7
148847371	HPS3	284		9	7
148890286	CP	284			7
149038855	TM4SF18	284		9	7
149086805	TM4SF1	284		9	7
149192434	TM4SF4	284		9	7
149238032	WWTR1	284		9	7
149458531	COMMD2	284		9	7
149478887	C3orf16	262			7
149530475	RNF13	262		9	7
149682691	PFN2	262		9	7
149699448	TMEM183B	169		26	7
150126788	TSC22D2	262		9	7
150259780	SERP1	262			7
150264574	EIF2A	262		9	7
150321066	SELT	262		9	7
150377675	C3orf44			9	7
150458910	SIAH2	262			7
150588832	C3orf76				7
150643950	CLRN1	262		9	7
150690465	CLRN1OS				7
150804676	MED12L			9	7
150915619	GPR171	1836		9	7
150929905	P2RY14	713		9	7
151011874	GPR87	713		9	7
151044096	P2RY13	713		9	7
151055376	P2RY12	713		9	7
151154477	IGSF10	713		9	7
151451704	AADACL2	713			7
151531861	AADAC	713		9	7
151591437	SUCNR1	1971		9
151985829	MBNL1	855		9	7
152057487	TMEM14E	33	6	2	7
152552736	P2RY1	50		9	7
152880029	RAP2B	50			7
153839149	SGEF	50		9	7
153993457	DHX36	50		9	7
154055461	GPR149	50		9	7
154797436	MME	50		9	7
155197671	PLCH1	50		9	7
155480401	C3orf33	50			7
155545371	SLC33A1	50		9	7
155588325	GMPS	50		9	7
155830423	MRE11B	523	1+2		7
155838337	KCNAB1	50		9	7
156258543	SSR3	50		9	7
156392379	TIPARP	50		9	7
156432013	METT5D2				7
156544096	LEKR1	50		9	7
156865585	CCNL1	50		9	7
156978698	CCNL1	50		9	7
157154580	PTX3	8038		9	7
157261159	C3orf55	50		9	7
157813800	SHOX2	50			7
157827892	RSRC1	50		9	7
158288953	MLF1	50		9	7
158362317	GFM1	50		9	7
158384203	LXN	50		9	7
158414897	RARRES1	50		9	7
158519912	MFSD1	50		9	7
158787117	IQCJ			9	7
158991544	SCHIP1	50		9	7
159706629	IL12A			9	7
159974788	IFT80	50		9	7
160117430	SMC4	50		9	7
160153291	TRIM59	50		9	7
160217962	KPNA4	50		9	7
160394948	ARL14	50		9	7
160473996	PPM1L	50		9	7
160801671	B3GALNT1	252	4+5	9	7
160939099	NMD3	50		9	7
161062580	C3orf57	50		9	7
161214596	OTOL1	44		9	7
164696686	SI	50			7
164904508	SLITRK3	50			7
165490692	BCHE	290	8	9	7
166958075	ZBBX	3	6		7
167159723	SERPINI2	3	6		7
167196472	WDR49	3	6		7
167401694	PDCD10	3	6	9	7
167453432	SERPINI1	3	6	9	7
167727654	GOLIM4	3	6	9	7
168527584	C3orf50				7
168801287	EVI1	3	6	9	7
168867270	MDS1	3	6	9	7
169482398	TERC			9	7
169484709	ARPM1			9	7
169490853	MYNN	3	6	9	7
169511261	LRRC34	3	6	9	7
169539710	LRRIQ4	3	6	9	7
169557029	LRRC31	3	6	9	7
169629482	SAMD7	3	6	9	7
169684580	SEC62	3	6	9	7
169755735	GPR160	3	6	9	7
169805368	PHC3	3	6	9	7
169940220	PRKCI	3	6	9	7
170075473	SKIL	3	6	9	7
170136653	CLDN11	3	6		7
170177342	SLC7A14	3	6		7
170582664	RPL22L1	3	6		7
170606204	EIF5A2	3	6		7
170714137	SLC2A2	3	6	9	7
170781670	TNIK	3	6	9	7
171318616	PLD1	3	6	9	7
171757418	FNDC3B	3	6	9	7
172162951	GHSR	3	6	9	7
172223464	TNFSF10	3	6	9	7
172348435	AADACL1	3	6	9	7
172472299	ECT2	3	6	9	7
172607147	SPATA16			9	7
173116244	NLGN1	3	6	9	7
174577111	NAALADL2	3	6	9	7
176738542	TBL1XR1	3	6	9	7
178254224	KCNMB2	3	6	9	7
178741502	ZMAT3	3	6	9	7
178866311	PIK3CA	3	6	9	7
178960552	KCNMB3	3	6		7
179041551	ZNF639	3	6	9	7
179065480	MFN1	3	6	9	7
179113876	GNB4	3	6	9	7
179280708	ACTL6A	3	6	9	7
179306253	MRPL47	3	6		7
179322575	NDUFB5	3	6	9	7
179370933	USP13	3	6	9	7
179518050	PEX5L	3	6	9	7
180319918	TTC14	245		9	7
180331796	CCDC39	245		9	7
180630452	FXR1	245		9	7
180701503	DNAJC19	333	6	9	7
181328151	SOX2OT				7
181429722	SOX2	245		9	7
182511291	ATP11B	245		9	7
182660559	DCUN1D1	245		9	7
182733006	MCCC1	245		9	7
182840003	LAMP3	245		9	7
182895831	MCF2L2	319	9	9	7
182971032	B3GNT5	319	9	9	7
183205319	KLHL6	55		9	2
183353411	KLHL24	55		9	2
183415606	YEATS2	55
183533664	MAP6D1				2
183547173	PARL	512		9	2
183637722	ABCC5	132	5
183749332	HTR3D				2
183770835	HTR3C	132	5		2
183817967	HTR3E				2
183852810	EIF2B5	132	5	9	2
183873284	DVL3	132	5	9	2
183892634	AP2M1	132	5	9	2
183903863	ABCF3	132	5	9	2
183948317	VWA5B2	132	5	9
183960117	ALG3	132	5	9	2
183967445	ECE2	132	5	9	2
183977003	CAMK2N2	132	5		2
184017022	PSMD2	132	5		2
184032283	EIF4G1	132	5	9	2
184053717	FAM131A	132	5	9	2
184063976	CLCN2	132	5		2
184081194	POLR2H	132	5	9	2
184089773	THPO	132	5		2
184097861	CHRD	132	5		2
184279587	EPHB3	132	5	9+1	2
184366095	TRNAD7
184428155	MAGEF1				X+8
184529931	VPS8	218	9	9	2
184795838	C3orf70	218	9		2
184908412	EHHADH	218	9	9	2
184962954	EIF2S2P2
185080970	MAP3K13	218	9	9	2
185207389	TMEM41A	218	9	9	2
185225570	LIPH	9		9	2
185304031	SENP2	312		9	2
185361527	IGF2BP2			9	2
185431040	C3orf65
185632356	TRA2B	2		9	2
185764106	ETV5			9	2
185864990	DGKG			9	2
186256232	CRYGS	529	9	9	2
186263856	TBCCD1	2		9	2
186288467	DNAJB11	219	2	9	2
186330850	AHSG	319	2	9	7
186358149	FETUB	319	2	9	7
186383798	HRG	319	2	9	7
186435098	KNG1	319	2	9	7
186501361	EIF4A2	319	2	9	7
186507681	RFC4	319	2	9	7
186560463	ADIPOQ	55		9	2
186639941	RPL29P9
186648315	ST6GAL1	55		9	2
186838741	RPL39L			4?
186915274	RTP1	42	2+3		7
186935938	MASP1	81	7	9	7
187086168	RTP4	81	7	9	7
187386694	SST	81	7	9	7
187416047	RTP2	81	7		7
187439165	BCL6	81	7	9	7
187930721	LPP	81	7	9	7
188889763	TPRG1	81	7		7
189349216	TP63	81	7	9	7
189674517	LEPREL1	81	7	9	7
190023493	CLDN1	81	7	9	7
190105841	CLDN16	81	7	9	7
190146444	TMEM207			9	7
190231891	IL1RAP	81	7	9	7
190930322	OSTN	81	7	9	7
190984944	UTS2D	81	7	9	7
191046874	CCDC50	81	7	9	7
191178952	PYDC2				7
191859684	FGF12	81	7	9	7
192514604	C3orf59	81	7	9	7
194995474	ACAP2	319	9
195241221	PPP1R2	319	9
195295573	APOD
195384910	SDHALP2
195447753	MUC20			9	4
195473636	MUC4	81	7		4
195590236	TNK2	81	7		4
195776155	TFRC	81	7	9	4
195869708	FLJ25996			9	4
195924323	ZDHHC19				4
195943383	OSTalpha	81	7	9	4
195965253	PCYT1A	81	7	9	4
196018098	TCTEX1D2	81	7		4
196050419	TM4SF19			9+1	4
196080361	UBXN7	1219		9	4
196198628	RNF168	1219		9	4
196233750	C3orf43	166	8		4
196281059	WDR53	129		9	4
196295725	FBXO45	129		9	4
196366656	LRRC33	129		9	4
196433148	C3orf34	199		9	4
196439246	PIGX			9	4
196466728	PAK2	129		9	4
196594727	SENP5	319	9	9	4
196662273	NCBP2	319	9		4
196673214	PIGZ	319	9		4
196730156	MFI2	319	9	9	4
196769431	DLG1	319	9	9	4
	Synteny blocks from the Comparative Genomics display of the Ensembl database
	(www.ensembl.org). Some scaffolds are mapped to multiple linkage groups.

## Sheet: chr11
Chromosomal positions of orthologs to genes from human chromosome 11
Gene position	Gene symbol	X. tropicalis scaffold 4.1	X. tropicalis chromosome	Chicken chromosome	Opossum chromosome
2965660	NAP1L4	1508		5	5
3022159	CARS	2067		5	5
3108346	OSBPL5	541	3	5	5
3239174	MRGPRG	417			5
3239562	C11orf36
3249041	MRGPRE	417
3380011	ZNF195	1356			3
3659736	ART5	1466			4
3666361	ART1	1356		1	4
3686817	CHRNA10	1128		1	4
3696240	NUP98	1128		1	4
3818954	FRAG1				4
3848208	RHOG	1078		4	4
3876933	STIM1	1078		1	4
4115924	RRM1	976		1	4
4388581	OR52B4	572	9	1	4
4406127	TRIM21			19
4470570	OR52K2	2098			4
4510131	OR52K1	900	10	1	4
4566421	OR52M1	2098		1	4
4592653	C11orf40			1
4608043	OR52I2	2098		1	4
4615269	OR52I1			1	4
4619902	TRIM68			1
4661021	OR51D1	2098		1	4
4665156	OR51E1	2098		1	4
4701401	OR51E2	2098			4
4790209	OR51F1	2098		1	4
4824663	OR52R1	799		1	4
4842616	OR51F2	2098		1	4
4869467	OR51S1	2098			4
4903049	OR51T1	2098		1	4
4928600	OR51A7	2098			4
4935949	OR51G2	2098			4
4944604	OR51G1	2098			4
4967389	OR51A4	2098			4
4976002	OR51A2	2098			4
5009424	MMP26	501	8	1	4
5020213	OR51L1	2098		1	4
5067756	OR52J3	2098		1	4
5079880	OR52E2	2098		1	4
5141894	OR52A4	572	9	1
5152922	OR52A5	2098		1	4
5172661	OR52A1	2098		1	4
5220965	OR51V1	2098		1	4
5246696	HBB	733		1	4
5254059	HBD	733		1	4
5269502	HBG1	733		1	4
5274421	HBG2	733		1	4
5289580	HBE1	733		1	4
5322244	OR51B4	2098		1	4
5344528	OR51B2	2098		1	4
5363816	OR51B5	2098		1
5372738	OR51B6	2098		1	4
5410629	OR51M1	2098		1
5443431	OR51Q1	2098			4
5461800	OR51I1	6102			4
5474719	OR51I2				4
5509937	OR52D1	572	9		4
5528530	UBQLN3				4
5535623	UBQLNL				4
5565791	OR52H1	572	9	1	4
5602107	OR52B6	572	9		4
5617347	TRIM6			19
5617884	TRIM6-TRIM34			19
5641174	TRIM34			19
5684788	TRIM5			19
5710919	TRIM22	1078		19
5757747	OR56B1	1078			4
5775923	OR52N4	1078			4
5798890	OR52N5	1078			4
5809084	OR52N1	1078		1
5841566	OR52N2	1078		1	4
5862186	OR52E6	1078		1	4
5877979	OR52E8	1078		1	4
5905523	OR52E4	2098		1	4
5922007	OR52E5			1	4
5968577	OR56A3	2098		1
5988783	OR56A5			1
6007122	OR52L1	2098		1	4
6023281	OR56A4	2098		1	4
6047978	OR56A1	2098		1	4
6129009	OR56B4	2098		1	4
6190585	OR52B2	2098		1
6220454	OR52W1	2098		1	4
6226798	C11orf42			1	4
6232564	FAM160A2	1023	2	1	4
6260330	CNGA4	1023	2	1	4
6280966	CCKBR	1183		1	4
6340176	PRKCDBP	879	10	27	4
6411655	SMPD1	1491			4
6416355	APBB1	4711			4
6452441	HPX	3417			4
6469843	TRIM3	2288			4
6496910	ARFIP2	1941		1	4
6502677	FXC1	1941			4
6518526	DNHD1	1238			4
6621152	RRP8	1238			4
6624964	ILK	1238		1	4
6632073	TAF10	1128			4
6633997	TPP1	1238		1	4
6642558	DCHS1	1935		1	4
6701616	MRPL17	389	8	Z	4
6734370	GVIN1	834	1		4
6789238	OR2AG2	91	1		1
46958251	C11orf49	864		5	5
47185852	ARFGAP2	864		5	5
47199085	PACSIN3	864		5	5
47236493	DDB2	82	4	5	5
47260853	ACP2	82	4	5	5
47270449	NR1H3	106	2+7	5	5
47290927	MADD	82	4	5	5
47352957	MYBPC3	907	4	5	5
47376409	SPI1	907	4	5	5
47430051	SLC39A13	907	4	5	5
47440320	PSMC3	907	4	5	5
47459315	RAPSN	335	4	5	5
47489945	CUGBP1	335	4	5	5
47586982	PTPMT1	1351	4		5
47593749	KBTBD4	1351	4	5	5
47600632	NDUFS3	1351	4	5	5
47608198	FAM180B	1351	4		5
47611216	C1QTNF4	1351	4	5
47638858	MTCH2	1351	4		5
47681143	AGBL2	1351	4	5	5
47738069	FNBP4	1351	4	5	5
47799670	NUP160	907	4	5	5
48002110	PTPRJ	11141		5	5
48238362	OR4B1	539	1		5
48266656	OR4X2	539	1		5
48285413	OR4X1	539	1		5
48327775	OR4S1	539	1		5
48346493	OR4C3	539	1		5
48366900	OR4C45	9406
48386949	OR4C5
48510345	OR4A47	539	1		5
49103468	UBTFL7
49168187	FOLH1	219	2	1	4
49854689	TRIM49B				4
49973975	OR4C13	539	1		5
50003108	OR4C12	539	1		5
51411448	OR4A5				5
51515282	OR4C46	539	1		5
69061622	MYEOV	55
69455873	CCND1	82	4	5	5
69480331	ORAOV1	82	4	5	5
69513006	FGF19	82	4	5	5
69587797	FGF4	82	4	5	5
69624736	FGF3	3249		5	5
69924408	ANO1	82	4	5
70049269	FADD	82	4	5
70116823	PPFIA1	82	4	5
70244612	CTTN	82	4	5
70313961	SHANK2	82	4	5	5
70709441	C11orf76
71145457	DHCR7	3167		5	5
71164217	NADSYN1	82	4	5	5
71238313	KRTAP5-7
71249071	KRTAP5-8
71259466	KRTAP5-9
71276609	KRTAP5-10
71292901	KRTAP5-11
71314210	UNC93B6
71498557	FAM86C	357	2+9	14	6
71544246	DEFB108B
71639768	RNF121	887		1
71709958	IL18BP	1576	2		4
71713911	NUMA1	1576	2	1	4
71791382	LRTOMT	669	2		4
71808338	C11orf59	1642			4
71820633	C11orf51	757	6		4
71846771	FOLR3	1642		1	4
71900602	FOLR1	1642		8	4
71927819	FOLR2	1642		1	4
71935882	INPPL1	117	8	4	4
71950121	PHOX2A	669	2		4
72003469	CLPB	669	2		4
72287185	PDE2A	995			4
72396114	ARAP1	2348			4
72465774	STARD10	1128		13	4
72525451	ATG16L2	1439			4
72547790	FCHSD2	277	2	1	4
72929344	P2RY2	277	2	1	4
72975570	P2RY6	277	2	1	4
73019663	ARHGEF17	1249		1	4
73087405	RELT	1249			4
73117028	FAM168A	1249		1	4
73357223	PLEKHB1	581		1	4
73386683	RAB6A	1366	2	4	4
73498917	MRPL48	1366	2	1	4
73583712	CHCHD8			1	4
73588033	PAAF1	982	2	1	4
73661364	DNAJB13	1014		1	4
73685716	UCP2	1014			4
73711326	UCP3	1014		1	4
73745480	C2CD3	1014		1	4
73882368	PPME1	1014		1	4
73977702	P4HA3	1014		1	4
74041361	PGM2L1	1617		1	4
74165886	KCNE3	995		1	4
74303629	POLD3	1014		1	4
74407474	CHRDL2	1406	2	1	4
74459913	RNF169	2220		1	4
74551955	XRRA1	2220		1	4
74660292	SPCS2	3024		1	4
74699950	NEU3	982	2	1	4
74799796	OR2AT4	669	2		4
74862040	SLCO2B1	799		1	4
74976482	ARRB1	669	2		4
75110562	RPS3	277	2	1	4
75133438	KLHL35	113		1	4
75145685	GDPD5	725	2	1	4
75273170	SERPINH1	277	2	1	4
75297963	MAP6	725	2	1	4
75428934	MOGAT2	738		1	4
75479778	DGAT2	725	2	1	4
75526212	UVRAG	725	2	1	4
75897370	WNT11	609	2	1	4
76061004	PRKRIR	581		1	4
76156069	C11orf30	609	2	1	4
76368568	LRRC32	117	8	1	4
76391210	GUCY2E	609	2	1	4
76494285	TSKU	609	2	1	4
76571917	ACER3	609	2	1	4
76745435	B3GNT6	481		1	4
76777992	CAPN5	609	2	1	4
76813886	OMP	609	2	1	4
76839310	MYO7A	277	2	1	4
76927603	GDPD4	277	2	1	4
77033060	PAK1	277	2	1	4
77300680	AQP11	277	2	1	4
77327196	CLNS1A	219	2	1	4
77377274	RSF1	219	2	1	4
77445360	FTHL16			1	4
77532208	C11orf67	219	2	1	4
77589766	INTS4	219	2	1	4
77726761	KCTD14	219	2	1	4
77774907	THRSP	62	8	1	4
77779396	NDUFC2	1366	2	1	4
77811988	ALG8	219	2	1	4
77882298	KCTD21	219	2	1	4
77899958	USP35	219	2	1	4
77926342	GAB2	219	2	1	4
78147238	NARS2	219	2	1	4
78364328	ODZ4	797		1	4
82443046	FAM181B	910	2	1	4
82535409	PRCP	910	2	1	4
82612737	C11orf82	910	2	1	4
82692478	RAB30	910	2	1	4
82868137	PCF11	910	2	1	4
82905291	ANKRD42	910	2	1	4
82972506	CCDC90B	910	2	1	4
83166055	DLG2	277	2	1	4
85339662	TMEM126B	277	2		4
85359045	TMEM126A	277	2	1	4
85368870	CREBZF	277	2		4
85394893	CCDC89	522	2	1	4
85405264	SYTL2	277	2	1	4
85566144	CCDC83	38	7+10	1	4
85668485	PICALM	277	2	1	4
85906173	FNTAL1				4
85955815	EED	219	2	1	4
86013253	C11orf73	219	2	1	4
86085778	CCDC81	219	2	Z	4
86152150	ME3	219	2	1	4
86511491	PRSS23	219	2	3	4
86656721	FZD4	219	2	1	4
86749065	TMEM135	219	2	1	4
87846431	RAB38	219	2	1	4
88026760	CTSC	219	2	1	4
88237744	GRM5	219	2	1	4
88911040	TYR	219	2	1	4
89057521	NOX4	219	2	1	4
89392465	FOLH1B	219	2	1	4
89431610	FOLH2			1	4
89485953	UBTFL2
89530823	TRIM49
89701672	TRIM64
89726704	TRIM53
89819118	UBTFL1
89867818	NAALAD2	219	2	1	4
89933597	CHORDC1	219	2	1	4
92085262	FAT3	570	2	1	4
92702789	MTNR1B	570	2	1	4
92880850	SLC36A4	570	2	1	4
93063883	CCDC67	570	2	1	4
93211638	C11orf75	570	2	1	4
93394816	KIAA1731	570	2	1	4
93469095	TAF1D	23	2+9	1	4
93474793	C11orf54	23	2+9	1	4
93517405	MED17	570	2	1	4
93553735	C11orf90	570	2	1	4
93754378	HEPHL1	523		1	4
93862094	PANX1	523		1	4
94038803	FOLR4	1	4	1	4
94110477	GPR83	239	8	4	4
94150466	MRE11A	523	1+2	1	4
94227153	ANKRD49	523	1+2	1	4
94277017	FUT4	398	4	1	4
94300474	PIWIL4	523	1+2		4
94501508	AMOTL1	523	1+2	1	4
94695787	CWC15	156		1	4
94706845	KDM4D	4	4	28	4
94800056	SFRS2B	178	5+10		4
94823017	ENDOD1	156	2	1	4
94906133	SESN3	156	2	1	4
95502106	FAM76B	156	2	1	4
95523642	CEP57	156	2	1	4
95566044	MTMR2	156	2	1	4
95711440	MAML2	156	2	1	4
96085929	CCDC82	156	2	1	4
96123158	JRKL				4
98891871	CNTN5	156	2	1	4
100558407	FLJ32810	388	2+3	1	4
100862811	TMEM133		6	1	4
100900355	PGR	156	2	1	4
101322295	TRPC6	156	2	1	4
101761405	ANGPTL5	156	2	1	4
101785746	KIAA1377	119	1+2	1	4
101918199	C11orf70	119	1+2	1	4
101981210	YAP1	119	1+2	1	4
102188194	BIRC3	119	1+2	1	4
102217966	BIRC2	119	1+2	1	4
102267056	TMEM123	238	7	1	4
102391239	MMP7	119	1+2	1	4
102447566	MMP20	119	1+2	1	4
102562415	MMP27	119	1+2	1	4
102582526	MMP8	119	1+2	1	4
102641234	MMP10	119	1+2	1	4
102660651	MMP1	119	1+2	1	4
102706528	MMP3	119	1+2	1	4
102733464	MMP12	119	1+2	1	4
102813724	MMP13	119	1+2	1	4
102932821	DCUN1D5	119	1+2	1	4
102980160	DYNC2H1	3331		1	4
103777914	PDGFD	119	1+2	1	4
103907308	DDI1	1578		1	4
104813594	CASP4	135	2	1	4
104864967	CASP5	135	2	1	4
104896235	CASP1	135	2	1	4
104912053	CARD16			1	4
104963196	CARD17	135	2	1	4
105008669	CARD18	135	2	1	4
105480800	GRIA4	119	1+2	1	4
105878629	KIAA1826	119	1+2	1	4
105921825	KBTBD3	119	1+2	1	4
105948292	AASDHPPT	119	1+2	1	4
106557910	GUCY1A2	119	1+2	1	4
107197071	CWF19L2	119	1+2	1	4
107373453	ALKBH8	119	1+2	1	4
107461817	ELMOD1	119	1+2	1	4
107578101	SLN	119	1+2	1	4
107661717	SLC35F2	119	1+2	1	4
107799277	RAB39	10	8	1	4
107879408	CUL5	119	1+2	1	4
107992258	ACAT1	119	1+2	1	4
108028117	NPAT	119	1+2	1	4
108093559	ATM	119	1+2	1	4
108253727	C11orf65	119	1+2	1	4
108342833	KDELC2	119	1+2	1	4
108376158	EXPH5	119	1+2	1	4
108535816	DDX10	119	1+2	1	4
108829514	SKCG-1			1	4
109292875	C11orf87	868		1	4
109964087	ZC3H12C	329	2	1	4
110100166	RDX	329	2	1	4
110300594	FDX1	329	2	4	4
110447766	ARHGAP20	329	2		4
111126707	C11orf53	39	7		4
111164170	C11orf92	39	7		4
111222980	POU2AF1	39	7		4
111338255	BTG4	39	7	24	4
111385510	C11orf88	39	7	24	4
111411233	LAYN	39	7		4
111473170	SIK2	39	7	24	4
111597632	PPP2R1B	39	7		4
111652919	ALG9	39	7	24	4
111744780	FDXACB1	39	7	24	4
111749948	C11orf1	39	7	24	4
111779350	CRYAB	39	7	24	4
111783460	HSPB2	39	7	24	4
111789601	C11orf52	39	7		4
111807927	DIXDC1	39	7	24	4
111895538	DLAT	39	7	24	4
111934734	PIH1D2	39	7	24	4
111944968	C11orf57	39	7	24	4
111955869	TIMM8B	1003			4
111957571	SDHD	1003		24	4
112013976	IL18	1089		24	4
112038095	TEX12	1089			4
112046208	BCO2	1089		24	4
112097088	PTS	306	4	24	4
112118876	C11orf34				4
112831995	NCAM1	3134		24	4
113185251	TTC12	318	7	24	4
113258513	ANKK1	318	7	24	4
113280317	DRD2	318	7	24	4
113558268	TMPRSS5	449	7	24	4
113603909	ZW10	318	7	24	4
113668597	USP28	318	7	24	4
113775589	HTR3B	318	7	24	4
113845910	HTR3A	318	7	24	4
113930431	ZBTB16	318	7	24	4
114166535	NNMT	1139		24	4
114262170	C11orf71	620	7	24	4
114271384	RBM7	620	7	24	4
114310108	REXO2	620	7	24	4
114392437	FAM55A	620	7	24	4
114441313	FAM55D	620	7	24	4
114549200	FAM55B	759	7	24	4
115044345	CADM1	846		24	4
116618889	BUD13	39	7	24	4
116649276	ZNF259	39	7	24	4
116660086	APOA5	39	7	24	4
116691418	APOA4	39	7	24	4
116700624	APOC3	39	7	24	4
116706469	APOA1	39	7	24	4
116714118	KIAA0999	39	7	24	4
117015040	PAFAH1B2	39	7	24	4
117049939	SIDT2	39	7	24	4
117070040	TAGLN	39	7	24	4
117075788	PCSK7	39	7	24	4
117103404	RNF214	39	7	24	4
117156414	BACE1	39	7	24	4
117198571	CEP164	39	7	24	4
117298489	DSCAML1	39	7	24	4
117690790	FXYD2	39	7	24	4
117707693	FXYD6	39	7	24	4
117771360	TMPRSS13	39	7	24	4
117857106	IL10RA	39	7	24	4
117947727	TMPRSS4	39	7	24	4
118004092	SCN4B	39	7	24	4
118033519	SCN2B	39	7	24	4
118064442	AMICA1	39	7	24	4
118100336	MPZL3	39	7	24	4
118124134	MPZL2	39	7	24	4
118175295	CD3E	39	7	24	4
118209789	CD3D	39	7	24	4
118215059	CD3G	39	7	24	4
118230302	UBE4A	39	7	24	4
118272104	ATP5L	39	7	24	4
118303363	MGC13053			24	4
118307205	MLL	39	7	24	4
118398210	TTC36	124	7	24	4
118401803	TMEM25	124	7	24	4
118415258	C11orf60	124	7	24	4
118443102	ARCN1	124	7	24	4
118477213	PHLDB1	124	7	24	4
118528942	TREH	124	7	24	4
118618472	DDX6	39	7	24	4
118754541	CXCR5	39	7		4
118766849	BCL9L	39	7	24	4
118827026	UPK2	39	7		4
118842417	FOXR1	124	7		4
118868852	CCDC84	39	7	24	4
118886422	RPS25	39	7	24	4
118889241	TRAPPC4	39	7	24	4
118895064	SLC37A4	39	7		4
118914896	HYOU1	39	7	24	4
118938493	VPS11	39	7		4
118955587	HMBS	3704		24	4
118964584	H2AFX	124	7	1	4
118967213	DPAGT1	124	7	24	4
118978093	C2CD2L	124	7	24	4
118992288	HINFP	124	7	24	4
119019750	ABCG4	919		24	4
119039440	NLRX1	124	7	24	4
119056195	PDZD3	124	7		4
119060963	CCDC153	124	7		4
119076990	CBL	124	7		4
119179234	MCAM	124	7	24	4
119205237	RNF26	124	7	24	4
119209652	MFRP	124	7		4
119209652	C1QTNF5	16283		24	4
119225925	USP2	124	7	24	4
119288655	THY1	124	7	24	4
119508808	PVRL1	701		24	4
119981994	TRIM29	124	7	24	4
120081747	OAF	124	7	24	4
120110951	POU2F3	124	7	24	4
120196016	TMEM136	124	7	24	4
120207946	ARHGEF12	124	7	24	4
120531028	GRIK4	124	7	24	4
120894803	TBCEL	124	7	24	4
120973375	TECTA	698		24	4
121163388	SC5DL	814			4
121322961	SORL1	814		24	4
121986062	BLID				4
122484151	GLULL3				4
122526398	UBASH3B	612		24	4
122709255	CRTAM	612		24	4
122753473	C11orf63	612		24	4
122848357	BSX	814		24	4
122928200	HSPA8	298	7	24	4
122943020	ASAM	298	7	24	4
123396528	GRAMD1B	298	7	24	4
123499895	SCN3B	298	7	24	4
123594997	ZNF202				4
123624288	OR6X1	91	1		4
123676116	OR6M1	1274			4
123753633	TMEM225	91	1
123777139	OR8D4	8999			4
123810324	OR4D5	539	1		4
123813574	OR6T1	539	1		4
123847403	OR10S1	828	9		4
123864873	OR10G6				4
123886282	OR10G4	24	3+9		4
123893720	OR10G9	539	1		4
123900330	OR10G8	539	1		4
123908773	OR10G7	539	1		4
123986111	VWA5A	709	1	27	4
124095398	OR8G2	1115
124120423	OR8G1	1115			4
124134723	OR8G5	877			4
124179736	OR8D1	34	3+6		4
124189158	OR8D2				4
124252298	OR8B2	877
124266306	OR8B3	877
124293838	OR8B4	877
124310046	OR8B8	877			4
124412618	OR8B12	1765			4
124439965	OR8A1	24	3+9		4
124481453	PANX3	548	7	24	4
124492742	TBRG1	548	7		4
124505693	SIAE	548	7		4
124543740	SPA17	620	7		4
124609829	NRGN	620	7	2	4
124617370	VSIG2	620	7		4
124623019	ESAM	620	7	24	4
124636394	C11orf61	620	7	24	4
124735282	ROBO3	297	7	24	4
124754114	ROBO4	297	7	24	4
124789145	HEPACAM	297	7	24	4
124789146	HEPN1	297	7		4
124824017	CCDC15	297	7	24	4
124933013	SLC37A2	297	7	24	4
124966398	TMEM218	297	7		4
125034559	PKNOX2	297	7	24	4
125315648	FEZ1	297	7	24	4
125439298	EI24	297	7	24	4
125462739	STT3A	297	7	24	4
125495036	CHEK1	297	7	24	4
125542229	ACRV1				4
125616188	PATE1				4
125646025	PATE2				4
125658006	PATE3				4
125703211	PATE4				4
125753509	HYLS1	645	9	24	4
125763380	PUS3	645	9	24	4
125774272	DDX25	548	7		4
125826713	CDON	548	7	24	4
126071989	RPUSD4			24	4
126081619	FAM118B	612		24	4
126132833	SRPR	612		24	4
126139055	FOXRED1	612		24	4
126152982	TIRAP	652	7	24	4
126173647	DCPS	652	7	24	4
126226096	ST3GAL4	652	7	24	4
126294403	KIRREL3	116	7	24	4
126873343	PRR10			24	4
128328656	ETS1	116	7	24	4
128563813	FLI1	650	2+7	24	4
128707915	KCNJ1	116	7	24	4
128761313	KCNJ5	5768		24	4
128769460	C11orf45	116	7	24	4
128805265	TP53AIP1	116	7	24	4
128834955	RICS	116	7	24	4
129245881	BARX2	116	7	24	4
129685741	TMEM45B	116	7	24	4
129733670	NFRKB	116	7	24	4
129769601	PRDM10	116	7	24	4
129939716	APLP2	548	7	24	4
130029682	ST14	652	7	24	4
130096572	ZBTB44	652	7	24	4
130274818	ADAMTS8	652	7	24	4
130318869	ADAMTS15	342	7	24	4
130542853	C11orf44			24	4
130745766	SNX19	342	7	24	4
131240371	NTM	376	7	24	4
132284875	OPCML	376	7	24	4
133710517	SPATA19	331	7		4
133785185	IGSF9B	331	7	24	4
133938820	JAM3	331	7	24	4
134022337	NCAPD3	331	7	24	4
134094561	VPS26B	331	7	24	4
134118173	THYN1	331	7	24	4
134123434	ACAD8	331	7	24	4
134146275	GLB1L3	215		24	4
134201806	GLB1L2	331	7	24	4
134248398	B3GAT1	195	2	24	4
	Synteny blocks from the Comparative Genomics display of the Ensembl database
	(www.ensembl.org). Some scaffolds are mapped to multiple linkage groups.

## Sheet: chr13
Chromosomal positions of orthologs to genes from human chromosome 13
Gene position	Gene symbol	X. tropicalis scaffold 4.1	X. tropicalis chromosome	Chicken chromosome	Opossum chromosome
19747916	TUBA3C	512		9	4
19997017	TPTE2	233	2	1	4
20207880	MPHOSPH8	329	2	1	4
20248896	PSPC1	329	2	1	4
20397624	ZMYM5	329	2	1	4
20532810	ZMYM2	329	2	1	4
20712394	GJA3	329	2	1	4
20761602	GJB2	329	2	1	4
20796101	GJB6	329	2	1	4
20977806	CRYL1	329	2	1	4
21141208	IFT88	329	2	1	4
21277482	IL17D	329	2	1	4
21303073	N6AMT2	329	2	1	4
21351468	XPO4	329	2	1	4
21547175	LATS2	669	2	1	4
21714653	SAP18	669	2	1	4
21727734	C13orf3	669	2	1	4
21750372	MRP63	108	5	1	4
21950508	ZDHHC20	669	2	1	4
22066839	EFHA1	669	2	1	4
22245215	FGF9	388	2	1	4
23755060	SGCG	388	2	1	4
23902965	SACS	388	2	1	4
24144723	TNFRSF19	388	2	1	4
24304328	MIPEP	388	2	1	4
24463028	PCOTH	388	2	1	4
24465428	RP11-45B20.2	388	2	1	4
24734887	SPATA13	388	2	1	4
24883716	C1QTNF9	388	2	1	4
24995069	PARP4	329	2	1	4
25254695	ATP12A	298	7	1	4
25338301	RNF17	329	2	1	4
25456412	CENPJ	329	2	1	4
25670276	PABPC3	3	6	1
25742660	FAM123A	636		1	4
25820339	MTMR6	636		1	4
25875666	NUPL1	636		1	4
25946209	ATP8A2	636		1	4
26618735	SHISA2	636		1	4
26786905	RNF6	10	8	1	4
27187097	WASF3	10	8	1	4
27331923	GPR12	10	8	1	4
27642433	USP12	795	2	1	4
27825692	RPL21	795	2	1	4
27844464	RASL11A	795	2	1	4
27998681	GTF3A	795	2	1	4
28009780	MTIF3	795	2	1	4
28120050	LNX2	795	2	1	4
28196003	POLR1D	258	8	1	4
28366780	GSX1	80	2	1	4
28494168	PDX1	80	2	1	4
28536278	CDX2	80	2	1	4
28552243	PRHOXNB	80	2	1	4
28577411	FLT3	80	2	1	4
28748417	PAN3	80	2	1	4
28876389	FLT1	10	8	1	4
29233241	POMP	333	6	1	4
29274217	SLC46A3	80	2	1	4
29598748	KIAA0774	80	2	1	4
30083551	SLC7A1	80	2	1	4
30338545	UBL3	80	2	1	4
30776767	KATNAL1	80	2	1	4
31032877	HMGB1	80	2	1	4
31191830	USPL1	80	2	1	4
31309669	ALOX5AP	80	2	1	4
31480312	C13orf33	80	2		4
31506834	C13orf26	80	2		4
31710762	HSPH1	80	2	1	4
31774112	B3GALTL	80	2	1	4
32313679	RXFP2	80	2	4	4
32605437	FRY	80	2	1	4
32877908	LOC646799	80	2	1	4
32889617	BRCA2	80	2	1	4
32974860	N4BP2L1	80	2	1	4
33006930	N4BP2L2	80	2	1	4
33160592	PDS5B	80	2	1	4
33590571	KL	80	2	1	4
33677272	STARD13	80	2	1	4
34392206	RFC3	80	2	1	4
35516456	NBEA	80	2	1	4
36048319	MAB21L1	80	2	1	4
36343122	DCLK1	80	2	1	4
36742354	SOHLH2			1	4
36801182	C13orf38	323	1+2	1	4
36875775	SPG20	323	1+2	1	4
37005967	CCNA1	323	1+2	1	4
37248049	C13orf36	323	1+2	1	4
37393339	RFXAP	505	1+2	1	4
37422207	SMAD9	505	1+2	1	4
37523907	ALG5	505	1+2	1	4
37574678	EXOSC8	505	1+2	1	4
37583449	FAM48A	505	1+2	1	4
37677397	CSNK1A1L	447	3	1	4
38136719	POSTN	505	1+2	1	4
38210773	TRPC4	505	1+2	1	4
38923942	UFM1	233	2	1	4
39261173	FREM2	233	2	1	4
39540062	STOML3	233	2	1	4
39584002	C13orf23	233	2	1	4
39612455	NHLRC3	233	2	1	4
39917029	LHFP	233	2	1	4
40229764	COG6	233	2	1	4
41129801	FOXO1	233	2	1	4
41303432	MRPS31	233	2	1	4
41363597	SLC25A15	233	2	1	4
41506055	ELF1	336	2	1	7
41635697	WBP4	336	2	1	7
41701709	KBTBD6	336	2		7
41765711	KBTBD7	336	2		7
41790516	MTRF1	336	2	1	7
41885341	NARG1L	336	2	1	7
42031542	C13orf15	336	2	4	7
42140961	KIAA0564	336	2	1	7
42622889	DGKH	336	2	1	7
42846289	AKAP11	336	2	1	7
43136872	TNFSF11	336	2	1	7
43355686	C13orf30				7
43462122	EPSTI1	336	2	1	7
43597362	DNAJC15	336	2	1	7
43787661	ENOX1	336	2	1	7
44410488	CCDC122	266	2+7	1	7
44453420	C13orf31	266	2+7	1	7
44947978	SERP2	266	2+7		7
45007655	TSC22D1	266	2+7	1	7
45513384	NUFIP1	266	2+7	1	7
45563687	KIAA1704	266	2+7	1	7
45694631	GTF2F2	266	2+7	1	7
45766988	KCTD4	139	3	1	7
45911304	TPT1	689	2	1	7
45967451	SLC25A30	689	2	1	7
46039071	COG3	689	2	1	7
46115432	FLJ32682			1	7
46276446	SPERT			1	7
46354405	SIAH3	689	2	1	7
46536314	ZC3H13	689	2	1	7
46627322	CPB2	689	2	1	7
46700058	LCP1	689	2	1	4
46786083	LRRC63
46916136	C13orf18	689	2	1	4
47127303	LRCH1	130	2	1	4
47345391	ESD	130	2	1	4
47407513	HTR2A	130	2	1	4
48516791	SUCLA2	130	2	1	4
48611703	NUDT15	130	2	1	4
48650092	MED4	130	2	1	4
48807274	ITM2B	130	2	1	4
48877883	RB1	130	2	1	4
48985181	P2RY5	130	2		4
49063099	RCBTB2	130	2	1	4
49280951	CYSLTR2			21	4
49550048	FNDC3A	167	1+2+6	1	4
49794474	MLNR	167	1+2+6	1	4
49822100	CDADC1	167	1+2+6	1	4
49882786	CAB39L	167	1+2+6	1	4
50018510	SETDB2	167	1+2+6	1	4
50069801	PHF11	167	1+2+6	1	4
50106082	RCBTB1	167	1+2+6	1	4
50202624	ARL11	167	1+2+6	1	4
50234862	EBPL	167	1+2+6		4
50273443	KPNA3	167	1+2+6	1	4
50486842	C13orf1	167	1+2+6	1	4
50571143	TRIM13	167	1+2+6	1	4
50589390	KCNRG	167	1+2+6	1	4
51286759	DLEU7	233	2	1	4
51483892	RNASEH2B	233	2	1	4
51568647	GUCY1B2	262		9	4
51796507	FAM124A	233	2	1	4
51915168	SERPINE3	233	2	1	4
51935701	INTS6	233	2	1	4
52158484	WDFY2	233	2	1	4
52342131	DHRS12	233	2	1	4
52436117	CCDC70			1	4
52481952	CTAGE3			1	4
52506805	ATP7B	233	2	1	4
52540833	FABP5L2	225	6	1	4
52586550	ALG11	233	2	1	4
52598827	UTP14C	233	2	1	4
52638898	NEK5	233	2	1	4
52706779	NEK3	233	2	1	4
52951302	THSD1	233	2	1	4
52986737	VPS36	233	2	1	4
53029495	CKAP2	233	2	1	4
53191605	HNRNPA1L2	233	2	1	4
53226831	SUGT1	336	2	1	4
53277399	LECT1	336	2	1	4
53418109	PCDH8	336	2	1	4
53602972	OLFM4	481	8	1	4
57715052	PRR20			1	4
58205789	PCDH17	249	2	1	4
60239717	DIAPH3	249		1	4
61013820	TDRD3	13	2	1	4
61983818	PCDH20	13	2	1	4
66876966	PCDH9	13	2	1	4
70274725	KLHL1	192	8	1	4
72012098	DACH1	13	2	1	4
73282495	C13orf37	13	2	1	4
73302042	C13orf34	13	2	1	4
73329540	DIS3	13	2	1	4
73356230	PIBF1	13	2	1	4
73633142	KLF5	13	2	1	4
74260149	KLF12	13	2	1	4
75858809	TBC1D4	13	2	1	4
76099350	COMMD6	13	2	1	4
76123927	UCHL3	13	2	1	4
76194570	LMO7	13	2	1	4
76445174	FLJ35379				4
77454304	KCTD12	13	2	4	4
77511985	IRG1	10	8	1	4
77566059	CLN5	13	2	1	4
77579389	FBXL3	13	2	1	4
77618792	MYCBP2	13	2	1	4
78109859	SCEL	13	2	1	4
78272470	SLAIN1	13	2	1	4
78469616	EDNRB	13	2	1	4
79173227	POU4F1	13	2	1	4
79188421	RNF219	13	2	1	4
79894089	RBM26	13	2	1	4
80055287	NDFIP2	13	2	1	4
80910111	SPRY2	13	2	1	4
84451343	SLITRK1	13	2	1	4
86366922	SLITRK6	13	2	1	4
88324870	SLITRK5	563	4		4
92050935	GPC5	55		1	4
93879078	GPC6	467	2	1	4
95091835	DCT	467	2	1	4
95226308	TGDS	467	2	1	4
95254104	GPR180	467	2	1	4
95361876	SOX21	467	2	1	4
95672083	ABCC4	467	2	1	4
96085858	CLDN10	467	2	1	4
96230456	DZIP1	1118	2	1	4
96329402	DNAJC3	1118	2	1	4
96453834	UGCGL2	1118	2	1	4
96743093	HS6ST3	160		1	4
97637973	OXGR1			1	4
97874574	MBNL2	160	2+3	1	4
98086475	RAP2A	160	2+3	1	4
98605929	IPO5	160	2+3	1	4
98795434	FARP1	160	2+3	1	4
98828039	RNF113B	160	2+3	1	4
99102455	STK24	160	2+3	1	4
99336055	SLC15A1	160	2+3	1	4
99445741	DOCK9	160	2+3	1	4
99852679	UBAC2	160	2+3	1	4
99906967	GPR18	160	2+3	1	4
99946789	GPR183	160	2+3	1	4
99852679	UBAC2	160	2+3	1	4
100003674	FKSG29	160	2+3	1	4
100153728	TM9SF2	160	2+3	1	4
100425078	CLYBL	261	2+4	1	4
100615275	ZIC5	261	2+4	1	4
100634319	ZIC2	261	2+4	1	4
100741337	PCCA	261	2+4	1	4
101183810	A2LD1	261	2+4	1	4
101256090	TMTC4	261	2+4	1	4
101706130	NALCN	261	2+4	1	4
102104966	ITGBL1	261	2+4	1	4
102373205	FGF14	261	2+4	1	4
103249286	TPP2	42	2+3	1	4
103338097	C13orf39	42	2+3	1	4
103418460	C13orf27	42	2+3	1	4
103436631	KDELC1	42	2+3	1	4
103451399	BIVM	42	2+3	1	4
103498174	ERCC5	42	2+3	1	4
103696348	SLC10A2	42	2+3	1	4
106118364	DAOA	42	2+3	1	4
107142093	EFNB2	42	2+3	1	4
107195662	ARGLU1	42	2+3	1	4
107820879	FAM155A	42	2+3	1	4
108859790	LIG4	42	2+3	1	4
108870763	ABHD13	42	2+3	1	4
108921977	TNFSF13B	42	2+3	1	4
109248500	MYO16	42	2+3	1	4
110406184	IRS2	1035		1	4
110801310	COL4A1	42	2+3	1	4
110959631	COL4A2	42	2+3	1	4
111175413	RAB20	42	2+3	1	4
111268008	CARKD	42	2+3	1	4
111293759	CARS2	42	2+3	1	4
111365083	ING1	42	2+3	1	4
111520519	C13orf29	42	2+3	1	4
111530887	ANKRD10	42	2+3	1	4
111767624	ARHGEF7	42	2+3	1	4
111973015	C13orf16			1	4
112721913	SOX1	42	2+3	1	4
113030669	C13orf28	42	2+3	1	4
113139328	TUBGCP3	42	2+3	1	4
113301358	C13orf35	42	2+3	1	4
113344643	ATP11A	42	2+3	1	4
113622757	MCF2L	42	2+3	1	4
113760105	F7	42	2+3	1	4
113777113	F10	42	2+3	1	4
113812968	PROZ	42	2+3	1	4
113831925	PCID2	42	2+3	1	4
113863086	CUL4A	42	2+3	1	4
113951469	LAMP1	42	2+3	1	4
113978505	GRTP1	42	2+3	1	4
113978505	GRTP1	42	2+3	1	4
114054764	DKFZp451A211				4
114076260	ADPRHL1	253	2+3	1	4
114110134	DCUN1D2	253	2+3	1	4
114145308	TMCO3	253	2+3	1	4
114239003	TFDP1	253	2+3	1	4
114303119	ATP4B	253	2+3	1	4
114321594	GRK1	253	2+3		4
114426046	GRK1	253	2+3		4
114462216	FAM70B	321	2	1	4
114523522	GAS6	321	2	1	4
114747194	RASA3	321	2	1	4
115000362	CDC16	321	2	1	4
115047078	UPF3A	321	2	1	4
115080015	ZNF828	321	2	1	4
	Synteny blocks from the Comparative Genomics display of the Ensembl database
	(www.ensembl.org). Some scaffolds are mapped to multiple linkage groups.

## Sheet: chr15
Chromosomal positions of orthologs to genes from human chromosome 15
Gene position	Gene symbol	X. tropicalis scaffold 4.1	X. tropicalis chromosome	Chicken chromosome	Opossum chromosome
20767700	GOLGA8C	154	8	17	1
21901262	BCL8	80	2
22051853	POTEB	121	3	1
22368576	OR4M2	539	1		1
22382473	OR4N4
22704899	GOLGA8D	154	8	17	1
22833395	TUBGCP5	253	2+3	1	7
22892684	CYFIP1	253	2+3	1	7
23005347	NIPA2	253	2+3	1	7
23043279	NIPA1	253	2+3	1	7
23187728	WHAMML1	511		10	1
23435096	GOLGA8E	154	8	17	1
23810454	MKRN3	771
23930554	NDN	507
24920541	C15orf2
25068794	SNRPN	155	10	20	1
25200070	SNURF	688	1
25582396	UBE3A	5	2+3+6	1	7
25923859	ATP10A	5	2+3+6	1	7
26788693	GABRB3	5	2+3+6	1	7
27112058	GABRA5	5	2+3+6	1	7
27216517	GABRG3	5	2+3+6	1	7
28000021	OCA2	253	2	1	7
28356186	HERC2	253	2	1	7
28623865	GOLGA8F	154	8	17	1
28764757	GOLGA8G	154	8	17	1
29213840	APBA2	118	9	10	1
29412455	KIAA0574	118	9	10	1
29560358	NDNL2	507
29992356	TJP1	118	9	10	1
	Synteny blocks from the Comparative Genomics display of the Ensembl database
	(www.ensembl.org). Some scaffolds are mapped to multiple linkage groups.

## Sheet: chr19
Chromosomal positions of orthologs to genes from human chromosome 19
Gene position	Gene symbol	X. tropicalis scaffold 4.1	X. tropicalis chromosome	Chicken chromosome	Opossum chromosome
35491246	GRAMD1A	633	7		4
35521534	SCN1B	633	7		4
35531410	HPN	727			4
35606732	FXYD3	727			4
35615417	LGI4	727			4
35629732	FXYD1	1060			4
35634154	FXYD7				4
35645627	FXYD5				4
35715704	FAM187B				4
35739559	LSR	1232	7		4
35759896	USF2	351	7		4
35773410	HAMP	351	7		4
35783038	MAG	1232	7		4
35820079	CD22	351	7		4
35842455	FFAR1	351	7		4
35849488	FFAR3	351	7		4
35940617	FFAR2	351	7		4
35978228	KRTDAP				4
35988122	DMKN	708	8		4
36014271	SBSN	827	7		4
36024314	GAPDHS	5253			4
36036545	TMEM147	1113	7		4
36041095	ATP4A	1113	7		4
36103646	HAUS5	1132	7		4
36119980	RBM42	650	2+7		4
36132647	ETV2	1132	7		4
36139155	COX6B1	1073			4
36157715	UPK1A	6491			4
36203830	ZBTB32				4
36208921	MLL4	650	2+7		4
36230151	TMEM149	650	2+7		4
36233428	U2AF1L4	650	2+7		4
36236494	PSENEN	650	2+7		4
36239512	LIN37	650	2+7		4
36245470	HSPB6	650	2+7		4
36249044	C19orf55	650	2+7		4
36266476	SNX26	650	2+7		4
36290892	PRODH2	1303			4
36316274	NPHS1	650	2+7		4
36347810	KIRREL2	650	2+7		4
36359401	APLP1	650	2+7		4
36379143	NFKBID	650	2+7		4
36393382	HCST				4
36395303	TYROBP				4
36428022	LRFN3	820	8		4
36494002	C19orf46				4
36500022	ALKBH6	461	8		4
36505563	CLIP3	461	8	4, 1	4
36525887	THAP8				4
36545783	WDR62	687	8		4
36604611	POLR2I	31	7+8		4
36605888	TBCB	31	7+8		4
36630918	CAPNS1	1100			4
36641824	COX7A1	389	8		4
36673187	ZNF565	535			4
36705504	ZNF146	669	2		4
36827162	ZFP14				4
36882861	ZFP82				4
36936021	ZNF566	316	7		4
37001594	ZNF260				4
37034517	ZNF529				4
37096221	ZNF382				4
37128283	ZNF461				4
37180302	ZNF567	535			4
37308330	ZNF790	535			4
37341260	ZNF345	676			4
37382253	ZNF829	535			4
37407234	ZNF568	676			4
37569382	ZNF420	529	1		4
37640990	ZNF585A	1326			4
37675722	ZNF585B	1409			4
37717366	ZNF383	687	8		4
37825580	HKR1	760			4
37862059	ZNF527	677			4
37902059	ZNF569	10669			4
37959982	ZNF570	6280			4
37997841	ZNF793				4
38055155	ZNF571				4
38089275	ZNF540				4
38123389	ZFP30	676			4
38158650	ZNF781				4
38187276	ZNF607	676			4
38229188	ZNF573				4
38375472	WDR87				4
38397868	SIPA1L3	648	8		4
38701649	DPF1	648	8		4
38741877	PPP1R14A	648	8		4
38755202	SPINT2	648	8		4
38794200	YIF1B	648	8		4
38794804	C19orf33	648	8		4
38810484	KCNK6	648	8		4
38826443	C19orf15				4
38865190	PSMD8	461	8		4
38874992	GGN	41		6	4
38880939	SPRED3	461	8		4
38893775	FAM98C	461	8		4
38899698	RASGRP4	461	8		4
38924340	RYR1	461	8		4
39078281	MAP4K1	164			4
39109722	EIF3K	461	8		4
39138327	ACTN4	461	8		4
39220832	CAPN12	607	8		4
39261608	LGALS7				4
39279850	LGALS7B				4
39292311	LGALS4	461	8		4
39306062	ECH1	461	8		4
39327028	HNRNPL	461	8		4
39358470	RINL	169			4
39369200	SIRT2	169			4
39390615	NFKBIB				4
39405906	SARS2	607	8		4
39421348	MRPS12	607	8		4
39432042	FBXO17	607	8		4
39514661	FBXO27	607	8		4
39574945	PAPL	607	8		4
39616420	PAK4	607	8		4
39687604	NCCRP1	607	8		4
39693562	SYCN	746	8		4
39734272	IL28B	389	8	7	4
39759157	IL28A			7	4
39786965	IL29			7	4
39797457	LRFN1	607	8		4
39818999	GMFG	607	8		4
39833108	SAMD4B	389	8		4
39876269	PAF1	389	8		4
39881963	MED29	389	8		4
39897487	ZFP36	389	8		4
39903750	PLEKHG2	389	8		4
39923847	RPS16	5	2+3+6	1	4
39936186	SUPT5H	389	8		4
39971052	TIMM50	389	8		4
39989557	DLL3	400	6		4
40005753	SELV				4
40021630	EID2B				4
40029446	EID2				4
40093169	LGALS13				4
40194946	LGALS14				4
40221895	CLC				4
40267234	LEUTX				4
40315990	DYRK1B	1073			4
40325093	FBL	1073			4
40353963	FCGBP	633	7		4
40477073	PSMC4	1060			4
40502943	ZNF546	535			4
40540264	ZNF780B	676			4
40575059	ZNF780A	676			4
40697651	MAP3K10	409	8		4
40721965	TTC9B	409	8		4
40728115	CNTD2	409	8		4
40736224	AKT2	409	8		4
40826970	C19orf47	409	8		4
40854332	PLD3	409	8		4
40885178	HIPK4				4
40899671	SERTAD1	409	8		4
40928408	SERTAD1	409	8		4
40946748	SERTAD3	409	8		4
40953691	BLVRB	409	8		4
40973126	SPTBN4	409	8		4
41082757	SHKBP1	409	8		4
41099072	LTBP4	409	8		4
41171810	NUMBL	409	8		4
41197434	ADCK4	409	8		4
41223008	ITPKC	409	8		4
41246761	C19orf54	409	8		4
41256779	SNRPA	409	8		4
41281300	MIA	409	8		4
41284171	RAB4B	409	8		4
41305048	EGLN2	409	8		4
41349443	CYP2A6	481	8		4
41381344	CYP2A7	481	8		4
41497204	CYP2B6	7983			4
41594368	CYP2A13	481	8		4
41620353	CYP2F1	409	8		4
41699115	CYP2S1	481	8		4
41725108	AXL	481	8		4
41768391	HNRNPUL1	481	8		4
41816094	CCDC97	481	8		4
41836651	TGFB1	481	8		4
41860326	B9D2	481	8		4
41869871	TMEM91				4
41892275	EXOSC5	481	8		4
41903704	BCKDHA	481	8		4
41931264	B3GNT8	481	8		4
41937224	ATP5SL	481	8
41949063	C19orf69
42082531	CEACAM21	209	2+7		4
42125344	CEACAM4
42177235	CEACAM7	209	2+7
42212530	CEACAM5
42259398	CEACAM6
42300534	CEACAM3
42341150	LYPD4
42349086	DMRTC2
42363988	RPS19	449	7
42381190	CD79A	880	7
42387267	ARHGEF1	880	7
42460833	RABAC1	880	7
42470734	ATP1A3	880	7
42502473	GRIK5	209	2+7
42580290	ZNF574	209	2+7
42592650	POU2F2	209	2+7
42702752	DEDD2	209	2+7
42724492	ZNF526	209	2+7
42734338	GSK3A	209	2+7
42751717	ERF	209	2+7
42788817	CIC	209	2+7
42801185	PAFAH1B3	209	2+7
42806284	PRR19	209	2+7
42817477	TMEM145	209	2+7
42829761	MEGF8	209	2+7
42891171	CNFN	2078
42905666	LIPE	209	2+7
42932695	CXCL17
43011458	CEACAM1	209	2+7
43084395	CEACAM8
43225794	PSG3	209	2+7
43256839	PSG8	209	2+7
43341149	PSG10
43371358	PSG1
43406240	PSG6
43406244	PSG11
43428284	PSG7
43568362	PSG2
43671895	PSG5
43696854	PSG4
43757435	PSG9
43853208	PRG1				2
43857825	CD177
43892763	TEX101
43964946	LYPD3
43979255	PHLDB3	449	7
44010871	ETHE1	449	7
44037340	ZNF575	449	7
44047464	XRCC1	449	7
44088519	IRGQ	449	7
44100544	ZNF576	449	7
44111376	ZNF428	449	7		4
44126522	CADM4	449	7		4
44150248	PLAUR	449	7
44220214	IRGC				2
44235301	C19orf61	325	7		4
44270685	KCNN4	325	7
44300079	LYPD5				4
44331473	ZNF283	1031			1
44376515	ZNF404
44416781	ZNF45	760			1
44455397	ZNF221	760			1
44488355	ZNF155	676			1
44507077	ZNF230	760			5
44529494	ZNF222	760			1
44556164	ZNF223	8741			1
44576297	ZNF284	1134			1
44598497	ZNF224	676			1
44617548	ZNF225	760			1
44645710	ZNF234	6736			1
44669249	ZNF226	760			1
44716691	ZNF227	760			1
44764076	ZNF233	760			1
44790501	ZNF235	356	7		1
44830706	ZFP112	673	9		1
44889808	ZNF285A	760
44930426	ZNF229	760
44968405	ZNF285B	1134
44979856	ZNF180	34	3+6		5
45010211	CEACAM20
45147098	PVR				4
45174724	CEACAM19				4
45202358	CEACAM16				4
45251978	BCL3	701			4
45281126	CBLC	4	4
45312338	BCAM	701
45349393	PVRL2	701			4
45394477	TOMM40	701			4
45409039	APOE	701			4
45417921	APOC1				4
45445495	APOC4				4
45449243	APOC2				4
45458638	CLPTM1	31	7+8		4
45504712	RELB	31	7+8		4
45542298	SFRS16	31	7+8		4
45574758	ZNF296	31	7+8		4
45582518	GEMIN7	2506			4
45596431	LRRC68	31	7+8		4
45655161	NKPD1	31	7+8		4
45666186	TRAPPC6A	31	7+8		4
45682003	BLOC1S3	31	7+8
45715879	EXOC3L2	31	7+8
45754842	MARK4	31	7+8
45809671	CKM	31	7+8
45843998	KLC3	31	7+8
45854649	ERCC2	31	7+8		4
45882892	PPP1R13L	31	7+8		4
45909467	CD3EAP				4
45912872	ERCC1	591	7		4
45971253	FOSB	31	7+8		4
45988550	RTN2	31	7+8		4
46001731	FLJ40125	31	7+8		4
46010688	VASP	31	7+8		4
46031025	OPA3	31	7+8		4
46093022	GPR4	31	7+8		4
46112658	EML2	222	8		4
46171502	GIPR	31	7+8		4
46190718	SNRPD2	31	7+8		4
46195932	QPCTL	31	7+8		4
46213887	FBXO46	31	7+8		4
46268044	SIX5				4
46272975	DMPK	31	7+8		4
46286264	DMWD	222	8		4
46298968	RSHL1	31	7+8	4	4
46318700	SYMPK	31	7+8		4
46367518	FOXA3	31	7+8		4
46386866	IRF2BP1	416	8		4
46393281	MYPOP	31	7+8		4
46416472	NANOS2	31	7+8		4
46442771	NOVA2	31	7+8		4
46498339	CCDC61	31	7+8	9	4
46522441	PGLYRP1	31	7+8		4
46543006	IGFL4
46623328	IGFL3
46651039	IGFL2	337	6
46733009	IGFL1
46800305	HIF3A	491	8
46850294	PPP5C	31	7+8		4
46913586	CCDC8	6241
46969748	PNMAL1
46994448	PNMAL2
47104512	CALM3	25	5	5
47123725	PTGIR	31	7+8		4
47137333	GNG8	31	7+8		4
47150869	DACT3	31	7+8
47177573	PRKD2	37	8
47222768	STRN4	37	8		4
47249303	FKRP	31	7+8		4
47278140	SLC1A5	31	7+8		4
47333842	SNAR-E	31	7+8
47341423	AP2S1	31	7+8		4
47421933	GRLF1	31	7+8		4
47524143	NPAS1	37	8		4
47549167	TMEM160				4
47567444	ZC3H4	648	8		4
47634144	SAE1	648	8		4
47724079	BBC3	648	8		4
47759731	CCDC9	746	8		4
47813104	C5AR1	746	8		4
47840371	GPR77				4
47852546	DHX34	746	8		4
47906381	MEIS3	461	8		4
47931279	SLC8A2	461	8		4
47978400	KPTN	461	8		4
47990891	NAPA	461	8		4
48023947	ZNF541	461	8		4
48111453	GLTSCR1	461	8		4
48216601	EHD2	461	8		4
48248808	GLTSCR2	461	8		4
48281842	SEPW1	481	8		4
48304500	TPRX1
48325099	CRX	481	8
48373870	SULT2A1	106	2+7
48471303	BSPH1
48497931	ELSPBP1
48533210	CABP5	1303
48551105	PLA2G4C				4
48618703	LIG1	874	7	E64	4
48675210	C19orf68	874	7		4
48711343	CARD8	2139		15
48774654	ZNF114	874	7
48799709	CCDC114	123	7
48828629	EMP3	123	7
48835616	TMEM143	123	7		1
48867657	SYNGR4	123	7
48885827	KDELR1	14	9
48898132	GRIN2D	123	7
48949062	GRWD1	123	7
48958766	KCNJ14	123	7
48972465	CYTH2	29	10
48988528	LMTK3	123	7
49055429	SULT2B1	344		E64	4
49103857	FAM83E	123	7
49110000	SPACA4	123	7		X
49118588	RPL18	356	7
49122548	SPHK2	356	7
49133817	DBP	356	7
49141272	CA11	344
49141296	SEC1	344		4
49164664	NTN5	156	2
49199228	FUT2	587			4
49223842	RASIP1	543
49244145	IZUMO1
49251268	FUT1	123	7
49259344	FGF21	123	7
49298319	BCAT2	123	7
49316274	HSD17B14	123	7
49340355	PLEKHA4	123	7
49375649	PPP1R15A	460	7
49384222	TULP2	381	7		4
49404041	NUCB1	381	7		4
49436939	DHDH	381	7		4
49458117	BAX	921	7		4
49468566	FTL	460	7	5	4
49471382	GYS1	460	7		4
49497156	RUVBL2	460	7		4
49519237	LHB	460	7		4
49526127	CGB	460	7		4
49535130	CGB2	460	7		4
49538826	CGB1	460	7		4
49547102	CGB5	460	7		4
49550895	CGB8	460	7		4
49557531	CGB7	460	7		4
49564397	NTF4	460	7		4
49570675	KCNA7	460	7		4
49617618	LIN7B	106	2+7
49621654	C19orf73	106	2+7
49622663	PPFIA3	106	2+7		4
49654455	HRC	106	2+7
49661052	TRPM4	2028
49792889	SLC6A16	381	7		4
49838677	CD37	356	7		4
49843852	TEAD2	381	7
49867042	DKKL1
49891506	CCDC155
49925671	PTH2	381	7
49932655	SLC17A7	74	5		4
49949550	PIH1D1	381	7		4
49956473	ALDH16A1	381	7		4
49977486	FLT3LG
49990865	RPL13A	709	1		4
49999634	RPS11	709	1	1
50015916	FCGRT	382	7	16	4
50030875	RCN3	552	2		4
50058968	NOSIP	382	7		4
50084587	PRRG2	382	7		4
50094912	PRR12	587			4
50138552	RRAS	587			4
50148277	SCAF1	587			4
50162829	IRF3	587			4
50168399	BCL2L12	587			4
50180496	PRMT1	587			4
50194401	CPT1C	106	2+7		4
50243011	TSKS				4
50270180	AP2A1	8497			4
50310149	FUZ	587			4
50321546	MED25	106	2+7		4
50354416	PTOV1	106	2+7		4
50364461	PNKP	106	2+7		4
50372296	AKT1S1	587			4
50380829	TBC1D17	921	7		4
50392911	IL4I1	305	1	16	4
	Synteny blocks from the Comparative Genomics display of the Ensembl database
	(www.ensembl.org). Some scaffolds are mapped to multiple linkage groups.

## Sheet: chr21
Chromosomal positions of orthologs to genes from human chromosome 21
Gene position	Gene symbol	X. tropicalis scaffold 4.1	X. tropicalis chromosome	Chicken chromosome	Opossum chromosome
15481134	LIPI	9	2	1
15588466	RBM11	9	2
15743436	HSPA13	9	2	1	4
15857549	SAMSN1	475		1	4
16333556	NRIP1	475			4
17102496	USP25	475		1	4
18885330	CXADR	694		1	4
18965968	BTG3	694
19161284	C21orf91	44	1+2+4	1	4
19617150	CHODL	44	1+2+4	1	4
19641433	PRSS7	44	1+2+4	1	4
22370633	NCAM2	666	2	1	4
26957968	MRPL39	164	1+2+4	1	4
27011589	JAM2	164	1+2+4	1	4
27096791	ATP5J	164	1+2+4	1	4
27107329	GABPA	164	1+2+4	1	4
27252861	APP	164	1+2+4	1	4
27838528	CYYR1	164	1+2+4	1	4
28208606	ADAMTS1	164	1+2+4	1	4
28290231	ADAMTS5	164	1+2+4	1	4
30244513	N6AMT1	742		1	4
30300466	RNF160	451	2	1	4
30378080	RWDD2B	451	2	1	4
30396938	USP16	451	2	1	3
30428647	CCT8	451	2	1	4
30452873	C21orf7	451	2	1
30671220	BACH1	451	2	1	4
30909254	GRIK1	451	2	1	4
31538261	CLDN17	374	2		4
31586330	CLDN8	374	2	1	4
32490736	TIAM1	374	2	1	4
33031935	SOD1	374	2	1	4
33043313	SFRS15	374	2	1	4
33245628	HUNK	374	2	1	4
33683330	URB1	374	2	1	4
33784752	C21orf63	374	2	1	4
33947151	TCP10L	374	2	1	4
34001073	SYNJ1	374	2	1	4
34106210	C21orf66	374	2	1	4
34162985	C21orf62	374	2	1	4
34398239	OLIG2	374	2	1	4
34442573	OLIG1	374	2	1	4
34876238	GART	476	2	1	4
34915350	SON	476	2	1	4
34950211	DONSON	476	2	1	4
34961647	CRYZL1	476	2	1	4
35014784	ITSN1	476	2	1	4
35275757	ATP5O	476	2	1	4
35445823	MRPS6	872		1	4
35445870	SLC5A3	872		1	4
35736323	KCNE2	296	4	1	4
35818988	KCNE1	872		1	4
35888782	RCAN1	872		1	4
36041688	CLIC6	872		1	4
36160098	RUNX1	476	2	1	4
37406839	SETD4	476	2	1	4
37442285	CBR1	476	2	1	4
37507263	CBR3	476	2	1	4
37536839	DOPEY2	476	2	1	4
37757689	CHAF1B	925		1	4
37832919	CLDN14	794		1	4
38071991	SIM2	794		1	4
38123189	HLCS	794		1	4
38378863	DSCR6	794			4
38437664	PIGP	794		1	4
38445571	TTC3	794		1	4
38595726	DSCR3	794		1	4
38739859	DYRK1A	794		1	4
38996785	KCNJ6	1074		24	4
39628664	KCNJ15	1074		1	4
39751949	ERG	402	2	1	4
40177849	ETS2	402	2	1	4
40547388	PSMG1	402	2	1	4
40557404	BRWD1	402	2	1	4
40752213	WRB	402	2	1	4
40817797	SH3BGR	402	2	1	4
41029254	B3GALT5	402	2	1	4
41117334	IGSF5	402	2	1	4
41384343	DSCAM	402	2	1	4
42539728	BACE2	1037	2	1	4
42688661	FAM3B	1037	2	1	4
42836478	TMPRSS2	748		1	4
43159529	RIPK4	748		1	4
43218385	PRDM15	748		1	4
43406940	ZNF295	748		1	4
43491426	UMODL1	748		1
43732163	TFF3	622		1	4
43766466	TFF2	919		1	4
43782391	TFF1	919		1	4
43791999	TMPRSS3	622		1	4
43892596	RSPH1	1023	2	1	4
43919742	SLC37A1	3022		1	4
44073862	PDE9A	297	7	1	4
44394643	PKNOX1	2603		1	4
44473301	CBS	3292		1	4
44589141	CRYAA	5135		1	4
44834395	SIK1	1084		1	4
44949072	HSF2BP	1084		1	4
45079432	RRP1B	1084		1	4
45138978	PDXK	3784		1	4
45193831	CSTB	515	2	1	4
45285116	AGPAT3	692	2	1	4
45432206	TRAPPC10	692	2	1	4
45527208	PWP2	692	2	1	4
45553494	C21orf33	201	5	1	4
45666223	DNMT3L				4
45705763	AIRE	55		9	2
45748827	C21orf2	1029	9	9
45773484	TRPM2	2028		9	2
45875393	LRRC3	218	9
45917775	C21orf29	218	9	9	2
	Synteny blocks from the Comparative Genomics display of the Ensembl database
	(www.ensembl.org). Some scaffolds are mapped to multiple linkage groups.
