# Supplementary material for: Deep ancestry of mammalian X chromosome revealed by comparison with the basal tetrapod Xenopus tropicalis
Source: BMC Genomics. 2012 Jul 16;13:315. doi: 10.1186/1471-2164-13-315 (PMC3472169; doi:10.1186/1471-2164-13-315)
Supplement: Additional file 4 — Probes used for gene visualization by FISH-TSA. Table contains corresponding scaffolds and description of cDNA probes for FISH-TSA. [file 1471-2164-13-315-S4.xlsx]

## Sheet: List1
Probes used for gene visualization by FISH-TSA
X. tropicalis chromosome	X. tropicalis scaffold 4.1	Gene symbol	Transcript identification	Primers 5´, 3´	Amplificate length (bp)	RDC
2	1025	piga	ENSXETT00000018653	CCAGGTTCCACAGCATTTGT	1094	p 0,63
				CCTCTCAGCCACATCTCTCC
2	430	sts	ENSXETT00000017917	GATGATCTTGGGATCGGAGA	1105	p 0,53
				TGTCCATGTTGCTTGTTGGT
2	695	gyg2	ENSXETT00000010937	TACTGTCAAGGAGCCCTGGT	1025	p 0,47
				TCTGATTCGTGGATGGACAA
2	64	asmtl	ENSXETT00000033600	GGGCTCCGATTTGAAGTAGT	1143	p 0,46
				TTGACAGGTTCCCTCTTTGA
2	135	pdha1	ENSXETT00000013649	TTGTCTCTCCTGTCCCGTGT	1130	p 0,45
				TCAAAGGTGGGCTCATTGTT
2	35	srpx	ENSXETT00000018780	GACCTGCAGCAGTCCTTACA	1101	p 0,23
				GTGACGGGGGTAACATATCG
8	1144	atp6ap1	ENSXETT00000007324	ACGGCAACAAACAAGACAGC	1002	p 1,00
				CAAAGAGCAAGGTGGTGATG
8	3241	cfp	NM_001011066.1	GTCGGAGGAAGTCGTGTGTT	1181	p 1,00
				CTAACTTGCCCGTCTGAGTG
8	830	elk1	ENSXETT00000052204	TCCTGCAGTTGCTGGAAGAG	1057	p 1,00
				TGGATTTGGTTGTTGCCATT
8	3434	gata1	ENSXETT00000040139	ACCACTCTGACCACACAGGA	1035	p 1,00
				CAGCTGAAGCGGAATGAGAC
8	2002	kcnd1	ENSXETT00000051270	GCAGCACCGAGAAAGACTTC	1240	p 1,00
				CAGTGCAGGAGGTGATGATG
8	13934	otud5	NM_001004849.1	ACAGTAAGCGGAGGAGACAG	1144	p 1,00
				GATCTCATCGTCGTCCCAATC
8	3433	pctk1	ENSXETT00000044938	TACCTGAATCGGACCAGCAG	1208	p 1,00
				AAGATGGACGTGGTGTCTGG
8	5871	syn1	NM_001127951.1	GAATCTGGTTGCGCACAGTA	1007	p 1,00
				CTTGGACCTGTTGACCCTGT
8	1901	was	ENSXETT00000026113	CGCCGTTCCTACTACTTCCA	1157	p 1,00
				GATGAATGGATGGCTTTGCT
8	507	pfkfb1	ENSXETT00000047683	CCAAGAAACTCACCCGCTAC	1009	q 0,06
				TGATGACAGACGACCAGCAC
8	507	faah2	ENSXETT00000039448	TTAGGCTTCATCCGACTGCT	1133	q 0,15
				AGGGTGTGCTTGGAAATACC
8	861	ophn1	ENSXETT00000011092	CCAGCAAGTGGACAGAGAGA	1267	q 0,18
				GTGGGTTCGGGGAGTTATTC
8	10	atp7a	ENSXETT00000063909	CTGACTCCAGGGCATTTTTGG	1389	q 0,22
				GTTTCTGCGAGGCTTCTGATG
8	10	irs4	ENSXETT00000003306	GATACAGGCGGATGTCTGG	1432	q 0,26
				GAATCTGGGTGGCTGTGTG
RDC - relative distance from centromere
